# Supplementary material for: Metagenomic analysis of dental calculus in ancient Egyptian baboons
Source: Sci Rep. 2019 Dec 23;9:19637. doi: 10.1038/s41598-019-56074-x (PMC6927955; doi:10.1038/s41598-019-56074-x)
Supplement: Supplementary file 2 — Supplementary Dataset [file 41598_2019_56074_MOESM2_ESM.xlsx]

## Sheet: Table_S1
Supplementary table S1. Baboons samples analysed in this study. Authenticated samples included in downstream analysis are reported in bold. Tooth elements analysed and used as environmental control for metagenomic analyses are indicated with an asterisk.
Sample ID	calculus ID	Origin	Museum ID	Identification	Tooth element	Main pathologies observed by WVN & SP
BB01	calculus 1	Musée des Confluences	51000172	Papio hamadryas	root of lower M1 & M2	large caries in left lower M3 and LEH in right upper and lower I1
BB02	calculus 2	Musée des Confluences	51000173	Papio anubis	root of upper M3 & upper right I2	rugous surface of hindskull; infection of periost ?
BB03	calculus 3	Musée des Confluences	51000174	Papio anubis	right lower P3	rugous surface of hindskull; infection of periost ?
BB04	calculus 4	Musée des Confluences	51000175	Papio anubis	root of left lower P3 + tooth fr + mandible fr	occipital region has cribriform aspect; infection of some kind
BB05	calculus 5	Musée des Confluences	51000176	Papio anubis	left lower P3*	skull normal, mandible has an open bony cyst; lesion is probably not of infectious origin
BB06	calculus 6	Musée des Confluences	51000177	Papio anubis	root of lower M1 & M2	slight parodontosis at the level of the left and right P4 and M1 is the only deformation observed on this skull
BB07	calculus 7	Musée des Confluences	51000178	Papio anubis	lower P3&4 + upper left M1	slight parodontosis at the level of the premolars and molars is the only deformation observed on this skull
BB08	calculus 8	Musée des Confluences	51000179	Papio hamadryas	right lower M1&M3 + upper left P3*	asymmetrical snout as result of blow at young age; lesion at parietal possibly resulting from infection of periost
BB09	calculus 9	Musée des Confluences	51000183	Papio hamadryas	upper right M2	slight parodontosis at the level of the molars is the only deformation observed on this skull
BB10	calculus 10	Musée des Confluences	51000509	Papio sp.	upper right P3 and P4	n.a.
BB11	calculus 11	Musée des Confluences	51000304	Papio sp.	lower left M3	skull not well preserved, no pathological evaluation
BB12	calculus 12	Musée des Confluences	51000322	Papio sp.	lower right M1	n.a.
BB13	calculus 13	Musée des Confluences	51000323d	Papio sp.	lower left P3	n.a.
BB14	calculus 14	Musée des Confluences	51000323y	Papio sp.	lower left P4	n.a.
BB15	calculus 15	Musée des Confluences	51000323b	Papio sp.	upper right P4	slight parodontosis at the level of the left and right M1
BB16	calculus 16	Musée des Confluences	51000316	Papio sp.	lower right I1	n.a.
ANSP11833	/	Academy of Natural Sciences Philadelphia	/	Papio hamadryas	upper right premolar	n.a.
ANSP3271	/	Academy of Natural Sciences Philadelphia	/	Papio hamadryas	lower right canine	n.a.
*tooth used as environmental post-depositional control.

## Sheet: Table_S2
Supplementary table S2. Microbiome datasets used for comparative analysis. Samples not included in one of the main clusters of the UPGMA are reported as 'NA'.
Sample ID	Info	Place/Source	Date	other info (when available)	Clade in UPGMA	Reference
BB01	Baboon	Egypt	800-540 BC	Baboon in captivity	Clade i)	this study
BB05	Baboon	Egypt	800-540 BC	Baboon in captivity	Clade i)	this study
BB06	Baboon	Egypt	800-540 BC	Baboon in captivity	Clade i)	this study
BB08	Baboon	Egypt	800-540 BC	Baboon in captivity	Clade i)	this study
BB09	Baboon	Egypt	800-540 BC	Baboon in captivity	Clade i)	this study
BB11	Baboon	Egypt	800-540 BC	Baboon in captivity	Clade i)	this study
ANSP11833	Baboon	USA	19th cent. AD	Baboon born in zoo	Clade i)	this study
ANSP3271	Baboon	USA	19th cent. AD	Baboon born in zoo	Clade ii)	this study
B61-Ger	Human historic	Dalheim, Germany	950-1200 AD		Clade v)	Warinner et al. 2014
G12-Ger	Human historic	Dalheim, Germany	950-1200 AD		Clade v)	Warinner et al. 2014
JAE006	Human present	Spain	Modern calculus	Periodontal disease	Clade v)	Velsko et al. 2019
JAE007	Human present	Spain	Modern calculus	Periodontal disease	Clade v)	Velsko et al. 2019
JAE008	Human present	Spain	Modern calculus		Clade v)	Velsko et al. 2019
JAE009	Human present	Spain	Modern calculus		Clade v)	Velsko et al. 2019
JAE010	Human present	Spain	Modern calculus	Periodontal disease	Clade vi)	Velsko et al. 2019
JAE012	Human present	Spain	Modern calculus	Periodontal disease	Clade v)	Velsko et al. 2019
JAE013	Human present	Spain	Modern calculus	Periodontal disease	Clade v)	Velsko et al. 2019
JAE014	Human present	Spain	Modern calculus		Clade v)	Velsko et al. 2019
JAE015	Human present	Spain	Modern calculus	Periodontal disease	Clade ii)	Velsko et al. 2019
JAE016	Human present	Spain	Modern calculus		Clade ii)	Velsko et al. 2019
CS01	Human historic	Radcliffe collection, Oxford, UK	1770-1855 AD	Caries	Clade v)	Velsko et al. 2019
CS02	Human historic	Radcliffe collection, Oxford, UK	1770-1855 AD	Periodontal disease	Clade iv)	Velsko et al. 2019
CS03	Human historic	Radcliffe collection, Oxford, UK	1770-1855 AD		Clade iv)	Velsko et al. 2019
CS04	Human historic	Radcliffe collection, Oxford, UK	1770-1855 AD		Clade iii)	Velsko et al. 2019
CS05	Human historic	Radcliffe collection, Oxford, UK	1770-1855 AD		Clade v)	Velsko et al. 2019
CS06	Human historic	Radcliffe collection, Oxford, UK	1770-1855 AD		Clade v)	Velsko et al. 2019
CS07	Human historic	Radcliffe collection, Oxford, UK	1770-1855 AD		Clade iii)	Velsko et al. 2019
CS08	Human historic	Radcliffe collection, Oxford, UK	1770-1855 AD		Clade v)	Velsko et al. 2019
CS09	Human historic	Radcliffe collection, Oxford, UK	1770-1855 AD	Periodontal disease	Clade iii)	Velsko et al. 2019
CS10	Human historic	Radcliffe collection, Oxford, UK	1770-1855 AD	Periodontal disease	Clade iv)	Velsko et al. 2019
CS11	Human historic	Radcliffe collection, Oxford, UK	1770-1855 AD		Clade v)	Velsko et al. 2019
CS12	Human historic	Radcliffe collection, Oxford, UK	1770-1855 AD		Clade v)	Velsko et al. 2019
CS13	Human historic	Radcliffe collection, Oxford, UK	1770-1855 AD	Periodontal disease	Clade iii)	Velsko et al. 2019
CS14	Human historic	Radcliffe collection, Oxford, UK	1770-1855 AD	Periodontal disease	Clade v)	Velsko et al. 2019
CS15	Human historic	Radcliffe collection, Oxford, UK	1770-1855 AD	Periodontal disease	Clade iii)	Velsko et al. 2019
CS16	Human historic	Radcliffe collection, Oxford, UK	1770-1855 AD		Clade vi)	Velsko et al. 2019
CS17	Human historic	Radcliffe collection, Oxford, UK	1770-1855 AD	Periodontal disease	Clade v)	Velsko et al. 2019
CS18	Human historic	Radcliffe collection, Oxford, UK	1770-1855 AD		Clade iv)	Velsko et al. 2019
CS19	Human historic	Radcliffe collection, Oxford, UK	1770-1855 AD		NA	Velsko et al. 2019
CS20	Human historic	Radcliffe collection, Oxford, UK	1770-1855 AD		Clade v)	Velsko et al. 2019
CS21	Human historic	Radcliffe collection, Oxford, UK	1770-1855 AD		Clade v)	Velsko et al. 2019
CS22	Human historic	Radcliffe collection, Oxford, UK	1770-1855 AD	Caries	Clade v)	Velsko et al. 2019
CS23	Human historic	Radcliffe collection, Oxford, UK	1770-1855 AD		Clade iii)	Velsko et al. 2019
CS24	Human historic	Radcliffe collection, Oxford, UK	1770-1855 AD	Periodontal disease+Caries	Clade iii)	Velsko et al. 2019
CS25	Human historic	Radcliffe collection, Oxford, UK	1770-1855 AD	Caries	Clade iv)	Velsko et al. 2019
CS26	Human historic	Radcliffe collection, Oxford, UK	1770-1855 AD	Periodontal disease	Clade v)	Velsko et al. 2019
CS27	Human historic	Radcliffe collection, Oxford, UK	1770-1855 AD	Periodontal disease	Clade v)	Velsko et al. 2019
CS28	Human historic	Radcliffe collection, Oxford, UK	1770-1855 AD	Periodontal disease+Caries	Clade iv)	Velsko et al. 2019
CS29	Human historic	Radcliffe collection, Oxford, UK	1770-1855 AD	Periodontal disease	Clade iii)	Velsko et al. 2019
CS30	Human historic	Radcliffe collection, Oxford, UK	1770-1855 AD		Clade iii)	Velsko et al. 2019
CS31	Human historic	Radcliffe collection, Oxford, UK	1770-1855 AD		Clade v)	Velsko et al. 2019
CS32	Human historic	Radcliffe collection, Oxford, UK	1770-1855 AD	Periodontal disease	NA	Velsko et al. 2019
CS33	Human historic	Radcliffe collection, Oxford, UK	1770-1855 AD	Periodontal disease+Caries	Clade iii)	Velsko et al. 2019
CS34	Human historic	Radcliffe collection, Oxford, UK	1770-1855 AD		Clade iv)	Velsko et al. 2019
CS35	Human historic	Radcliffe collection, Oxford, UK	1770-1855 AD	Caries	Clade iii)	Velsko et al. 2019
CS36	Human historic	Radcliffe collection, Oxford, UK	1770-1855 AD	Periodontal disease+Caries	Clade iv)	Velsko et al. 2019
CS37	Human historic	Radcliffe collection, Oxford, UK	1770-1855 AD	Periodontal disease	Clade iii)	Velsko et al. 2019
CS38	Human historic	Radcliffe collection, Oxford, UK	1770-1855 AD		Clade iv)	Velsko et al. 2019
CS39	Human historic	Radcliffe collection, Oxford, UK	1770-1855 AD		Clade iv)	Velsko et al. 2019
CS40	Human historic	Radcliffe collection, Oxford, UK	1770-1855 AD		Clade v)	Velsko et al. 2019
CS41	Human historic	Radcliffe collection, Oxford, UK	1770-1855 AD		Clade v)	Velsko et al. 2019
CS42	Human historic	Radcliffe collection, Oxford, UK	1770-1855 AD		Clade v)	Velsko et al. 2019
CS43	Human historic	Radcliffe collection, Oxford, UK	1770-1855 AD		Clade iii)	Velsko et al. 2019
CS44	Human historic	Radcliffe collection, Oxford, UK	1770-1855 AD		Clade iii)	Velsko et al. 2019
CS45	Human historic	Radcliffe collection, Oxford, UK	1770-1855 AD	Periodontal disease	NA	Velsko et al. 2019
CS46	Human historic	Radcliffe collection, Oxford, UK	1770-1855 AD		Clade iii)	Velsko et al. 2019
CS47	Human historic	Radcliffe collection, Oxford, UK	1770-1855 AD	Periodontal disease+Caries	NA	Velsko et al. 2019
CS48	Human historic	Radcliffe collection, Oxford, UK	1770-1855 AD		NA	Velsko et al. 2019
Plaque-1	Human supragingival plaque	Human Microbiome Project (HMP)	Modern plaque		Clade vi)	SRR059814
Plaque-2	Human supragingival plaque	Human Microbiome Project (HMP)	Modern plaque		Clade vi)	SRR059919
Plaque-3	Human supragingival plaque	Human Microbiome Project (HMP)	Modern plaque		Clade vi)	SRR060421
Plaque-4	Human subgingival plaque	Human Microbiome Project (HMP)	Modern plaque		Clade vi)	SRR061294
Plaque-5	Human subgingival plaque	Human Microbiome Project (HMP)	Modern plaque		Clade vi)	SRR061302
Plaque-6	Human supragingival plaque	Human Microbiome Project (HMP)	Modern plaque		Clade vi)	SRR061562
Plaque-7	Human supragingival plaque	Human Microbiome Project (HMP)	Modern plaque		Clade vi)	SRR061566
Plaque-8	Human supragingival plaque	Human Microbiome Project (HMP)	Modern plaque		Clade vi)	SRR061912
Plaque-9	Human supragingival plaque	Human Microbiome Project (HMP)	Modern plaque		Clade vi)	SRR061968
Plaque-10	Human supragingival plaque	Human Microbiome Project (HMP)	Modern plaque		Clade vi)	SRR062052
Plaque-11	Human supragingival plaque	Human Microbiome Project (HMP)	Modern plaque		Clade vi)	SRR062056
Plaque-12	Human subgingival plaque	Human Microbiome Project (HMP)	Modern plaque		Clade vi)	SRR062298
Plaque-13	Human subgingival plaque	Human Microbiome Project (HMP)	Modern plaque		Clade vi)	SRR062299
Plaque-14	Human subgingival plaque	Human Microbiome Project (HMP)	Modern plaque		Clade vi)	SRR062302
Plaque-15	Human subgingival plaque	Human Microbiome Project (HMP)	Modern plaque		Clade vi)	SRR062303
Plaque-16	Human subgingival plaque	Human Microbiome Project (HMP)	Modern plaque		Clade vi)	SRR062351
Plaque-17	Human subgingival plaque	Human Microbiome Project (HMP)	Modern plaque		Clade vi)	SRR062403
Plaque-18	Human subgingival plaque	Human Microbiome Project (HMP)	Modern plaque		Clade vi)	SRR062477
Plaque-19	Human subgingival plaque	Human Microbiome Project (HMP)	Modern plaque		Clade vi)	SRR062478
Plaque-20	Human subgingival plaque	Human Microbiome Project (HMP)	Modern plaque		Clade vi)	SRR062501
Plaque-21	Human subgingival plaque	Human Microbiome Project (HMP)	Modern plaque		Clade vi)	SRR062511
Plaque-22	Human supragingival plaque	Human Microbiome Project (HMP)	Modern plaque		Clade vi)	SRR063510
Plaque-23	Human supragingival plaque	Human Microbiome Project (HMP)	Modern plaque		Clade vi)	SRR063511
Plaque-24	Human supragingival plaque	Human Microbiome Project (HMP)	Modern plaque		Clade vi)	SRR063512
Plaque-25	Human supragingival plaque	Human Microbiome Project (HMP)	Modern plaque		Clade vi)	SRR063529
Plaque-26	Human subgingival plaque	Human Microbiome Project (HMP)	Modern plaque		Clade vi)	SRR346694
Plaque-27	Human supragingival plaque	Human Microbiome Project (HMP)	Modern plaque		Clade vi)	SRR353624
C214	Human Chalcolithic	Camino del Molino, Spain	2,340-2,920 BC	Pastoral transhumance (strontium data).	Clade ii)	Mann et al. 2018, Merner 2017
C53	Human Chalcolithic	Camino del Molino, Spain	2,340-2,920 BC	Pastoral transhumance (strontium data).	Clade ii)	Mann et al. 2018, Merner 2017
F1948	Human historic	Anse à la Gourde, Guadeloupe (Caribbean)	10-14th AD	Mixed diet of terrestrial and marine resources.	Clade v)	Mann et al. 2018, Lafoon & De Vos 2011
F349A	Human historic	Anse à la Gourde, Guadeloupe (Caribbean)	10-14th AD	Mixed diet of terrestrial and marine resources.	Clade iv)	Mann et al. 2018, Lafoon & De Vos 2011
H10	Human Pastoral	Arbulag Soum, Mongolia	2,000 BC ca.	Pastoral lifestyle.	Clade iii)	Mann et al. 2018
H24	Human Pastoral	Arbulag Soum, Mongolia	2,000 BC ca.	Pastoral lifestyle.	Clade iii)	Mann et al. 2018
S40	Human historic	Samdzong, Nepal	400-650 AD	Agriculturalists - barley and buckwheat farmers who also raised goats.	Clade v)	Mann et al. 2018, Schmidt et al. 2016
S41	Human historic	Samdzong, Nepal	400-650 AD	Agriculturalists - barley and buckwheat farmers who also raised goats.	Clade v)	Mann et al. 2018, Schmidt et al. 2016
AFRICAN3	Human Pastoral (AfrPP2_13204)	Near Cape Town, South Africa	570 BP ca.	No archaeological info to assess lifestyle.	NA	Weyrich et al. 2017
AFRICAN5	Human Pre-Pastoral (AfrSF3_13209)	Near Cape Town, South Africa	3800 BP ca.	Foraging lifestyle with limited access to simple starches and free sugars.	NA	Weyrich et al. 2017
AFRICAN6	Human Pre-Pastoral (AfrSF4_13210)	Near Cape Town, South Africa	2000 BP ca.	Foraging lifestyle with limited access to simple starches and free sugars.	Clade ii)	Weyrich et al. 2017
AFRICAN7	Human Pastoral (AfrPP1_13213)	Near Cape Town, South Africa	740 BP ca.	Pastoral lifestyle, diet consisting of a mix of gathered and agricultural foods.	Clade iii)	Weyrich et al. 2017
HG12014	Human Mesolithic	Dudka, Poland	7550 BP	Hunter-gatherer.	NA	Weyrich et al. 2017
HG12017	Human Mesolithic	Dudka, Poland	7550 BP	Hunter-gatherer.	Clade ii)	Weyrich et al. 2017
IR13232	Human historic	Hettstedt Gymnasium, Germany	19th cent. AD	Post Industrial Revolution. Poor dental health can probably be attributed to mushy and sticky foodstuffs.	Clade v)	Weyrich et al. 2017
IR13234	Human historic	Hettstedt Gymnasium, Germany	19th cent. AD	Post Industrial Revolution. Poor dental health can probably be attributed to mushy and sticky foodstuffs.	Clade v)	Weyrich et al. 2017
JEWB-8812	Human historic	Jewbury-York, UK	8th cent. AD	Late Urban Medieval. Middle to poor socio-economic class.	Clade v)	Weyrich et al. 2017
JEWB-8824	Human historic	Jewbury-York, UK	8th cent. AD	Late Urban Medieval. Middle to poor socio-economic class.	Clade v)	Weyrich et al. 2017
LBK-12824	Human Neolithic	Stuttgart-Mühlhausen, Germany	7440 BP	Early Neolithic farmer.	Clade v)	Weyrich et al. 2017
LBK-12826	Human Neolithic	Stuttgart-Mühlhausen, Germany	7440 BP	Early Neolithic farmer.	Clade ii)	Weyrich et al. 2017
LBK-12829	Human Neolithic	Stuttgart-Mühlhausen, Germany	7440 BP	Early Neolithic farmer.	Clade v)	Weyrich et al. 2017
CHIMP	Chimpanzee wild caught	Sierra Leone	1950 ca.	Foraging lifestyle.	Clade ii)	Weyrich et al. 2017
ELSIDRON1	Neanderthal	El Sidron cave, Spain	49,000 yBP	Foraging lifestyle.	Clade ii)	Weyrich et al. 2017
ELSIDRON2	Neanderthal	El Sidron cave, Spain	49,000 yBP	Foraging lifestyle.	Clade ii)	Weyrich et al. 2017
ModernL7	Human plaque	/	Modern plaque		Clade vi)	Weyrich et al. 2017
SPYNEWL8	Neanderthal	Spy cave, Belgium	36,000 yBP	Carnivorous lifestyle.	NA	Weyrich et al. 2017

## Sheet: Table_S3
Supplementary table S3. Details about reads classified with Kraken2, filtering of laboratory and environmental controls, aligment to the reference genome of the two most represented species and post-mortem damage. Authenticated samples included in downstream analysis are reported in bold.
	BB01	BB02	BB03	BB04	BB05	BB06	BB07	BB08	BB09	BB10	BB11	BB12	BB13	BB14	BB15	BB16	BK1	BK2	BK3_R	BK4_R	ANSP11833	ANSP3271
total R1/R2 reads before QC	15071497	19137903	49877969	17328289	45597345	44263731	20824708	16076989	19423104	29903283	23041744	24345105	36965382	22122943	25085120	26048669	2731349	3745616	3405743	7427232	10526677	22412048
total merged reads after dedupllcation	4813816	7130389	8211168	6096581	7692994	8631768	4963670	5960741	5285813	2653796	1637219	985903	2079378	1489110	1566110	1486942	1911170	2161481	1817118	447556	8969669	19526585
Custom Kraken2 classified (total)	1072090	1496741	1717953	1320014	1792026	2083669	1274793	1430702	1382355	374560	227493	81173	113902	184519	201246	160385	556812	611387	331767	48865	2979009	4620978
reads after NTC filtration	12439	47330	23581	26249	35516	44755	14863	16155	20040	21818	30094	3157	6771	9648	12536	5822	/	/	/	/	/	/
reads after NTC, teeth-env filtrations	8702	20160	16016	9964	26160	35956	10050	11358	15256	13497	27409	2570	4413	5545	7964	4016	/	/	/	/	/	/
% teeth-env contamination (after NTC filtration)	0.300426	0.574055	0.320809	0.620405	0.263431	0.196604	0.323824	0.296936	0.238723	0.381382	0.0892204	0.185936	0.34825	0.425269	0.36471	0.310203
reads after NTC, env, soil, skin filtration	3504	8473	5422	3111	14999	22799	3340	4648	7535	7162	23614	1497	2334	1709	3231	2051	/	/	/	/	/	/
% classified (after filtration)	0.00326838	0.00566097	0.00315608	0.00235679	0.00836986	0.0109418	0.00262003	0.00324875	0.00545084	0.0191211	0.103801	0.0184421	0.0204913	0.00926192	0.016055	0.012788	/	/	/	/	0.282996	0.206183
Olsenella sp. oral taxon 807
Mapped reads	3650	1277	881	801	11403	21196	921	2614	6736	2804	20198	50	111	215	109	891	120	173	148	26	1204016	853044
5pC>T	0.159452	0.106061	0.141732	0.077551	0.226534	0.263512	0.140523	0.1813	0.125164	0.284656	0.265834	0.0588235	0.155556	0.118421	0	0.227964	0.0285714	0.0338983	0	0	0.0692	0.0696
3pG>A	0.155376	0.0664962	0.157509	0.0763359	0.228534	0.270949	0.126316	0.197661	0.118333	0.276574	0.27158	0.1	0.192308	0.2	0.04	0.204611	0.0263158	0.109091	0.0810811	0.2	0.0682	0.0719
Actynomices sp. oral taxon 414
Mapped reads	814	2019	1102	1299	7545	11642	632	1253	1313	1377	478	/	/	/	/	362	127	157	150	26	601833	968868
5pC>T	0.0884	0.0426829	0.137838	0.0274725	0.252448	0.27229	0.0817308	0.148148	0.0844	0.134454	0.163934	/	/	/	/	0.162791	0	0.0392157	0	0.111111	0.053	0.07
3pG>A	0.1089	0.0384615	0.148148	0.0257611	0.233424	0.261214	0.0862944	0.115909	0.1093	0.121413	0.157303	/	/	/	/	0.181818	0	0.027027	0.131579	0	0.053	0.073

## Sheet: Table_S4
Supplementary table S4. Proportion of total classified reads stemming from modern calculus, modern plaque, laboratory controls (NTC), skin and soil microbiota (at the species and genus taxonomic level) in samples from this study and the literature estimated by Sourcetracker. Authenticated baboon samples included in downstream analysis are reported in bold. Egyptian baboons before filtration (-nof…
			SPECIES							GENUS
SampleID	Sourcetracker	Info	calculus	NTC	plaque	skin	soil	Unknown		SampleID	calculus	NTC	plaque	skin	soil	Unknown
BB01	sink	Baboon Egypt filtered	0.8731	0	0	0	0	0.1269		BB01	0.6653	0	0.0412	0	0.0231	0.2704
BB02	sink	Baboon Egypt filtered	0.38	0	0.0191	0	0	0.6009		BB02	0.0982	0	0.1369	0	0	0.7649
BB03	sink	Baboon Egypt filtered	0.7012	0	0	0	0	0.2988		BB03	0.257	0	0.2135	0	0.0988	0.4307
BB04	sink	Baboon Egypt filtered	0.5617	0	0.0103	0	0	0.428		BB04	0.2541	0	0.1136	0	0.1763	0.456
BB05	sink	Baboon Egypt filtered	0.9687	0	0	0	0	0.0313		BB05	0.837	0	0.0006	0.0001	0.0034	0.1589
BB06	sink	Baboon Egypt filtered	0.9762	0	0	0	0	0.0238		BB06	0.8716	0.0001	0	0	0.0001	0.1282
BB07	sink	Baboon Egypt filtered	0.521	0	0.0436	0	0	0.4354		BB07	0.3099	0	0.1693	0.0002	0.0086	0.512
BB08	sink	Baboon Egypt filtered	0.881	0	0	0.0001	0	0.1189		BB08	0.6318	0	0.0042	0	0.032	0.332
BB09	sink	Baboon Egypt filtered	0.9392	0	0	0	0	0.0608		BB09	0.808	0	0	0	0.0539	0.1381
BB10	sink	Baboon Egypt filtered	0.7324	0	0	0	0	0.2676		BB10	0.6288	0	0.0923	0.1237	0.001	0.1542
BB11	sink	Baboon Egypt filtered	0.9809	0	0	0	0	0.0191		BB11	0.953	0	0	0.0364	0	0.0106
BB12	sink	Baboon Egypt filtered	0	0	0.0463	0	0	0.9537		BB12	0.1058	0	0.3126	0.4839	0	0.0977
BB13	sink	Baboon Egypt filtered	0	0	0	0	0	1		BB13	0.1905	0	0.4146	0.3168	0	0.0781
BB14	sink	Baboon Egypt filtered	0.2711	0	0	0	0	0.7289		BB14	0.1656	0	0.2581	0.0907	0.0845	0.4011
BB15	sink	Baboon Egypt filtered	0	0	0.2092	0	0	0.7908		BB15	0.0135	0	0.4137	0	0.0001	0.5727
BB16	sink	Baboon Egypt filtered	0.6972	0	0	0	0	0.3028		BB16	0.5433	0	0.1536	0.0666	0.0522	0.1843
BB01-noflt	sink	Baboon Egypt not filtered	0.0236	0.9764	0	0	0	0		BB01-noflt	0.0091	0.9362	0	0	0	0.0547
BB02-noflt	sink	Baboon Egypt not filtered	0.0019	0.9777	0	0	0	0.0204		BB02-noflt	0	0.8758	0	0	0.08	0.0442
BB03-noflt	sink	Baboon Egypt not filtered	0	0.9785	0	0	0	0.0215		BB03-noflt	0.0039	0.9265	0.0014	0	0.003	0.0652
BB04-noflt	sink	Baboon Egypt not filtered	0	0.9834	0	0	0	0.0166		BB04-noflt	0	0.9164	0	0	0.0383	0.0453
BB05-noflt	sink	Baboon Egypt not filtered	0.0788	0.9034	0	0.0001	0	0.0177		BB05-noflt	0.0328	0.9173	0	0	0.0002	0.0497
BB06-noflt	sink	Baboon Egypt not filtered	0.0861	0.9004	0.0003	0.0002	0	0.013		BB06-noflt	0.0334	0.9091	0	0	0.0115	0.046
BB07-noflt	sink	Baboon Egypt not filtered	0	0.9905	0	0	0	0.0095		BB07-noflt	0	0.9489	0	0	0	0.0511
BB08-noflt	sink	Baboon Egypt not filtered	0.0015	0.9861	0	0	0	0.0124		BB08-noflt	0.0001	0.9484	0.0004	0.0001	0	0.051
BB09-noflt	sink	Baboon Egypt not filtered	0.0168	0.9673	0	0	0	0.0159		BB09-noflt	0.0188	0.936	0	0	0	0.0452
BB10-noflt	sink	Baboon Egypt not filtered	0.0922	0.2753	0	0.3622	0.0001	0.2702		BB10-noflt	0.0263	0.4847	0	0.1418	0.2776	0.0696
BB11-noflt	sink	Baboon Egypt not filtered	0.1708	0.023	0	0.1367	0	0.6695		BB11-noflt	0.2905	0.4968	0	0.0941	0.0637	0.0549
BB12-noflt	sink	Baboon Egypt not filtered	0	0.4459	0.112	0.246	0	0.1961		BB12-noflt	0	0.7021	0.0774	0.1048	0.0075	0.1082
BB13-noflt	sink	Baboon Egypt not filtered	0	0.6992	0.2577	0	0	0.0431		BB13-noflt	0	0.3797	0.4816	0.0923	0.0068	0.0396
BB14-noflt	sink	Baboon Egypt not filtered	0	0.4966	0	0.2458	0.0086	0.249		BB14-noflt	0	0.547	0.0002	0.0349	0.3432	0.0747
BB15-noflt	sink	Baboon Egypt not filtered	0	0.2416	0.0034	0.5158	0.001	0.2382		BB15-noflt	0	0.4708	0.0442	0.2123	0.1543	0.1184
BB16-noflt	sink	Baboon Egypt not filtered	0.0477	0.3625	0	0.2448	0.0003	0.3447		BB16-noflt	0.0357	0.7231	0.0001	0.0493	0.1042	0.0876
BBtooth1	sink	Baboon Egypt tooth	0	0	0	0	0	1		BBtooth1	0	0.0922	0	0.8731	0	0.0347
BBtooth2	sink	Baboon Egypt tooth	0	0	0	0	0.0002	0.9998		BBtooth2	0.0001	0	0	0	0.9486	0.0513
ANSP11833	sink	Baboon zoo	0.9969	0.0001	0.0003	0	0	0.0027		ANSP11833	0.962	0.0001	0	0.0003	0	0.0376
ANSP3271	sink	Baboon zoo	0.9207	0	0	0	0	0.0793		ANSP3271	0.9579	0	0	0	0	0.0421
B61-Ger	sink	Human historic	0.9158	0	0	0	0	0.0842		B61-Ger	0.9508	0	0.0002	0.0012	0	0.0478
G12-Ger	sink	Human historic	0.9135	0	0	0	0	0.0865		G12-Ger	0.7741	0	0.1964	0	0	0.0295
Radcliffe-CS01	sink	Human historic	0.8991	0	0.0412	0	0	0.0597		Radcliffe-CS01	0.882	0	0.0926	0	0	0.0254
Radcliffe-CS02	sink	Human historic	0.0499	0	0	0	0	0.9501		Radcliffe-CS02	0.9597	0	0	0	0	0.0403
Radcliffe-CS03	sink	Human historic	0.1273	0	0	0	0	0.8727		Radcliffe-CS03	0.9519	0	0	0	0.0001	0.048
Radcliffe-CS04	sink	Human historic	0.9642	0	0	0	0	0.0358		Radcliffe-CS04	0.9789	0.0005	0	0.0007	0	0.0199
Radcliffe-CS05	sink	Human historic	0.9296	0	0.0074	0	0	0.063		Radcliffe-CS05	0.8454	0	0.1303	0	0	0.0243
Radcliffe-CS06	sink	Human historic	0.875	0	0.1043	0	0	0.0207		Radcliffe-CS06	0.6985	0	0.2801	0	0	0.0214
Radcliffe-CS07	sink	Human historic	0.9244	0	0	0	0	0.0756		Radcliffe-CS07	0.9595	0	0	0	0	0.0405
Radcliffe-CS08	sink	Human historic	0.8205	0	0.179	0	0	0.0005		Radcliffe-CS08	0.7092	0	0.2773	0	0	0.0135
Radcliffe-CS09	sink	Human historic	0.974	0	0	0	0	0.026		Radcliffe-CS09	0.9632	0	0	0	0.0017	0.0351
Radcliffe-CS10	sink	Human historic	0.4759	0	0.0001	0	0	0.524		Radcliffe-CS10	0.962	0	0	0	0	0.038
Radcliffe-CS11	sink	Human historic	0.867	0	0.1229	0	0.0001	0.01		Radcliffe-CS11	0.7382	0.0001	0.2463	0	0	0.0154
Radcliffe-CS12	sink	Human historic	0.9064	0	0.0603	0	0	0.0333		Radcliffe-CS12	0.9697	0.0001	0.0094	0.0009	0	0.0199
Radcliffe-CS13	sink	Human historic	0.9768	0	0	0	0	0.0232		Radcliffe-CS13	0.9651	0	0.0037	0	0.0001	0.0311
Radcliffe-CS14	sink	Human historic	0.9928	0	0.0004	0	0	0.0068		Radcliffe-CS14	0.9795	0	0.0001	0	0.0002	0.0202
Radcliffe-CS15	sink	Human historic	0.929	0	0	0	0	0.071		Radcliffe-CS15	0.958	0	0	0	0	0.042
Radcliffe-CS16	sink	Human historic	0.991	0.0003	0.0034	0	0	0.0053		Radcliffe-CS16	0.9864	0	0.0066	0	0	0.007
Radcliffe-CS17	sink	Human historic	0.7378	0	0.2619	0	0	0.0003		Radcliffe-CS17	0.7097	0	0.2857	0	0	0.0046
Radcliffe-CS18	sink	Human historic	0.0973	0	0	0	0	0.9027		Radcliffe-CS18	0.9703	0	0	0	0	0.0297
Radcliffe-CS19	sink	Human historic	0.9296	0	0	0	0	0.0704		Radcliffe-CS19	0.9499	0	0	0	0	0.0501
Radcliffe-CS20	sink	Human historic	0.9653	0	0	0	0	0.0347		Radcliffe-CS20	0.9769	0	0	0	0.0001	0.023
Radcliffe-CS21	sink	Human historic	0.9911	0	0.001	0	0	0.0079		Radcliffe-CS21	0.981	0.0001	0.0025	0	0	0.0164
Radcliffe-CS22	sink	Human historic	0.9531	0.0001	0.0041	0	0	0.0427		Radcliffe-CS22	0.9657	0.0002	0.0138	0	0	0.0203
Radcliffe-CS23	sink	Human historic	0.8967	0	0	0	0	0.1033		Radcliffe-CS23	0.952	0	0	0	0.0009	0.0471
Radcliffe-CS24	sink	Human historic	0.9526	0	0	0	0	0.0474		Radcliffe-CS24	0.9924	0	0.0001	0	0	0.0075
Radcliffe-CS25	sink	Human historic	0.2359	0	0	0	0	0.7641		Radcliffe-CS25	0.9075	0	0	0	0	0.0925
Radcliffe-CS26	sink	Human historic	0.7399	0	0.2601	0	0	0		Radcliffe-CS26	0.3298	0	0.658	0	0	0.0122
Radcliffe-CS27	sink	Human historic	0.8568	0	0.1357	0	0	0.0075		Radcliffe-CS27	0.8039	0	0.1596	0	0.0006	0.0359
Radcliffe-CS28	sink	Human historic	0.3543	0	0	0	0	0.6457		Radcliffe-CS28	0.9686	0	0.0002	0	0	0.0312
Radcliffe-CS29	sink	Human historic	0.8109	0	0	0	0	0.1891		Radcliffe-CS29	0.9375	0	0.02	0	0	0.0425
Radcliffe-CS30	sink	Human historic	0.9644	0	0	0	0	0.0356		Radcliffe-CS30	0.9736	0	0	0.0012	0	0.0252
Radcliffe-CS31	sink	Human historic	0.9556	0	0.0001	0	0	0.0443		Radcliffe-CS31	0.9769	0	0	0	0.0001	0.023
Radcliffe-CS32	sink	Human historic	0.9474	0	0	0	0	0.0526		Radcliffe-CS32	0.9562	0	0	0	0.0003	0.0435
Radcliffe-CS33	sink	Human historic	0.972	0	0	0	0	0.028		Radcliffe-CS33	0.9543	0	0	0	0	0.0457
Radcliffe-CS34	sink	Human historic	0.0002	0	0	0	0	0.9998		Radcliffe-CS34	0.9512	0	0	0	0	0.0488
Radcliffe-CS35	sink	Human historic	0.8511	0	0	0	0	0.1489		Radcliffe-CS35	0.9	0	0.0001	0	0	0.0999
Radcliffe-CS36	sink	Human historic	0.2082	0	0	0	0	0.7918		Radcliffe-CS36	0.9666	0	0	0	0	0.0334
Radcliffe-CS37	sink	Human historic	0.9472	0	0	0	0	0.0528		Radcliffe-CS37	0.9739	0	0	0	0	0.0261
Radcliffe-CS38	sink	Human historic	0.9462	0	0	0	0	0.0538		Radcliffe-CS38	0.9823	0	0	0	0	0.0177
Radcliffe-CS39	sink	Human historic	0.0002	0	0	0	0	0.9998		Radcliffe-CS39	0.9609	0	0	0	0	0.0391
Radcliffe-CS40	sink	Human historic	0.7955	0	0.1506	0	0	0.0539		Radcliffe-CS40	0.7056	0.0057	0.2418	0	0.0056	0.0413
Radcliffe-CS41	sink	Human historic	0.741	0	0.259	0	0	0		Radcliffe-CS41	0.8284	0	0.1553	0	0	0.0163
Radcliffe-CS42	sink	Human historic	0.8127	0	0.1286	0	0	0.0587		Radcliffe-CS42	0.8217	0.0009	0.1077	0	0	0.0697
Radcliffe-CS43	sink	Human historic	0.8521	0	0	0	0	0.1479		Radcliffe-CS43	0.9324	0	0.0205	0	0	0.0471
Radcliffe-CS44	sink	Human historic	0.8452	0	0.0003	0	0	0.1545		Radcliffe-CS44	0.9709	0	0.0065	0	0	0.0226
Radcliffe-CS45	sink	Human historic	0	0.6956	0.2655	0	0	0.0389		Radcliffe-CS45	0	0.1453	0.6745	0	0	0.1802
Radcliffe-CS46	sink	Human historic	0.9999	0	0.0001	0	0	0		Radcliffe-CS46	0.881	0.0907	0.0283	0	0	0
Radcliffe-CS47	sink	Human historic	0.028	0.184	0.3164	0.0009	0	0.4707		Radcliffe-CS47	0.0486	0.1168	0.748	0.0303	0.0502	0.0061
Radcliffe-CS48	sink	Human historic	0.0017	0.0948	0.0004	0	0.2375	0.6656		Radcliffe-CS48	0.0032	0.079	0.0003	0	0.6442	0.2733
C214_calc	sink	Human Chalcolithic calculus	0.9541	0	0	0	0	0.0459		C214_calc	0.9521	0	0	0	0.0006	0.0473
C214_root	sink	Human Chalcolithic root	0.0372	0.1342	0	0	0.3751	0.4535		C214_root	0	0.0904	0	0	0.6382	0.2714
C53_calc	sink	Human Chalcolithic calculus	0.9483	0	0	0	0	0.0517		C53_calc	0.8986	0	0	0	0.032	0.0694
C53_root	sink	Human Chalcolithic root	0	0.5622	0	0	0.0466	0.3912		C53_root	0.0001	0.0693	0.0991	0.0001	0.6357	0.1957
F1948_calc	sink	Human historic calculus	0.9627	0	0	0	0	0.0373		F1948_calc	0.9726	0.0013	0	0	0.001	0.0251
F1948_root	sink	Human historic root	0.4583	0.02	0.4365	0	0.0235	0.0617		F1948_root	0.1942	0.0006	0.3088	0.0001	0.4132	0.0831
F349A_calc	sink	Human historic calculus	0.538	0	0	0	0	0.462		F349A_calc	0.9593	0	0	0.0027	0	0.038
F349A_root	sink	Human historic root	0	0.1944	0	0	0.1875	0.6181		F349A_root	0	0.0674	0.0001	0	0.747	0.1855
H10_calc	sink	Human Pastoral calculus	0.8403	0	0	0	0	0.1597		H10_calc	0.9069	0	0	0	0	0.0931
H10_root	sink	Human Pastoral root	0	0.089	0.0001	0	0	0.9109		H10_root	0.0001	0.0679	0.3053	0	0.4399	0.1868
H24_calc	sink	Human Pastoral calculus	0.7439	0	0.0006	0	0	0.2555		H24_calc	0.742	0	0.1824	0	0.0057	0.0699
H24_root	sink	Human Pastoral root	0	0.3079	0.0013	0	0.0512	0.6396		H24_root	0	0.0108	0.0571	0	0.7977	0.1344
S40_calc	sink	Human historic calculus	0.9991	0	0	0	0	0.0009		S40_calc	0.9626	0.0119	0	0	0.0007	0.0248
S40_root	sink	Human historic root	0	0	0.0015	0	0.0004	0.9981		S40_root	0.0001	0	0.0529	0	0.8232	0.1238
S41_calc	sink	Human historic calculus	0.9749	0	0	0	0	0.0251		S41_calc	0.9702	0	0.0001	0	0	0.0297
S41_root	sink	Human historic root	0	0.6342	0.291	0	0	0.0748		S41_root	0	0.1624	0.5669	0	0.1656	0.1051
AFRICAN3	sink	Human Pastoral (AfrPP2_13204)	0.5938	0	0	0	0	0.4062		AFRICAN3	0.9338	0	0.0538	0.0001	0	0.0123
AFRICAN5	sink	Human Pre-Pastoral (AfrSF3_13209)	0.9904	0	0	0	0	0.0096		AFRICAN5	0.99	0	0	0	0	0.01
AFRICAN6	sink	Human Pre-Pastoral (AfrSF4_13210)	0.9768	0	0	0	0	0.0232		AFRICAN6	0.9699	0	0.0005	0.0249	0.0005	0.0042
AFRICAN7	sink	Human Pastoral (AfrPP1_13213)	0.8539	0	0	0	0	0.1461		AFRICAN7	0.8313	0	0.1601	0	0	0.0086
HG12014	sink	Human Mesolithic	0.3819	0	0	0	0	0.6181		HG12014	0.6502	0	0.3497	0	0	0.0001
HG12017	sink	Human Mesolithic	0.6533	0	0	0	0	0.3467		HG12017	0.8855	0	0.1138	0.0002	0	0.0005
IR13232	sink	Human historic	0.9999	0	0.0001	0	0	0		IR13232	0.9499	0.0001	0.0499	0	0.0001	0
IR13234	sink	Human historic	1	0	0	0	0	0		IR13234	0.9836	0	0	0	0	0.0164
JEWB-8812	sink	Human historic	0.9951	0	0	0	0	0.0049		JEWB-8812	0.9999	0	0.0001	0	0	0
JEWB-8824	sink	Human historic	0.9831	0	0	0	0	0.0169		JEWB-8824	0.9993	0	0.0007	0	0	0
LBK-12824	sink	Human Neolithic	0.9979	0	0	0	0	0.0021		LBK-12824	1	0	0	0	0	0
LBK-12826	sink	Human Neolithic	0.9578	0	0	0	0	0.0422		LBK-12826	0.9942	0	0	0.0015	0	0.0043
LBK-12829	sink	Human Neolithic	0.9774	0	0	0	0	0.0226		LBK-12829	0.9995	0.0001	0	0.0001	0	0.0003
CHIMP	sink	Chimpanzee wild caught	0.905	0	0.0002	0	0	0.0948		CHIMP	0.7869	0.0031	0	0.01	0	0.2
ELSIDRON1	sink	Neanderthal	0.9116	0	0	0	0	0.0884		ELSIDRON1	0.9273	0.0013	0	0.0003	0	0.0711
ELSIDRON2	sink	Neanderthal	0.9207	0	0	0	0	0.0793		ELSIDRON2	0.9409	0.0128	0	0	0.0002	0.0461
SPYNEWL8	sink	Neanderthal	0.6434	0	0.0002	0	0	0.3564		SPYNEWL8	0.7705	0.0686	0.0207	0.0369	0.0038	0.0995
JAE006	source	Modern calculus source
JAE007	source	Modern calculus source
JAE008	source	Modern calculus source
JAE009	source	Modern calculus source
JAE010	source	Modern calculus source
JAE012	source	Modern calculus source
JAE013	source	Modern calculus source
JAE014	source	Modern calculus source
JAE015	source	Modern calculus source
JAE016	source	Modern calculus source
Plaque-1	source	Plaque source
Plaque-2	source	Plaque source
Plaque-3	source	Plaque source
Plaque-4	source	Plaque source
Plaque-5	source	Plaque source
Plaque-6	source	Plaque source
Plaque-7	source	Plaque source
Plaque-8	source	Plaque source
Plaque-9	source	Plaque source
Plaque-10	source	Plaque source
Plaque-11	source	Plaque source
Plaque-12	source	Plaque source
Plaque-13	source	Plaque source
Plaque-14	source	Plaque source
Plaque-15	source	Plaque source
Plaque-16	source	Plaque source
Plaque-17	source	Plaque source
Plaque-18	source	Plaque source
Plaque-19	source	Plaque source
Plaque-20	source	Plaque source
Plaque-21	source	Plaque source
Plaque-22	source	Plaque source
Plaque-23	source	Plaque source
Plaque-24	source	Plaque source
Plaque-25	source	Plaque source
Plaque-26	source	Plaque source
Plaque-27	source	Plaque source
ModernL7	source	Plaque source
BK1	source	NTC source (this study)
BK2	source	NTC source (this study)
BK3	source	NTC source (this study)
BK4	source	NTC source (this study)
ERR1017187	source	Soil source
ERR1022687	source	Soil source
ERR1035437	source	Soil source
ERR1035438	source	Soil source
SRR1631064	source	Skin source
SRR1633008	source	Skin source
SRR3184100	source	Skin source
SRR3184876	source	Skin source
SRR3189411	source	Skin source
SRR3189416	source	Skin source
SRR3189418	source	Skin source

## Sheet: Table_S5
Supplementary table S5. Kraken2 Phyla % abundances (after normalization) in the authenticated ancient Egpytian baboons and in the two 19th century baboons born in zoo.
	BB01	BB05	BB06	BB08	BB09	BB11	ANSP11833	ANSP3271
Acidobacteria	0	0	0	0	0	0	0.0184462	0.0237195
Actinobacteria	48.5358	66.7205	76.6658	46.6089	60.404	86.1338	82.2785	58.6301
Aquificae	0	0	0	0	0	0	0.00575646	0.00806956
Bacteroidetes	4.52969	1.95632	1.43446	5.19964	2.88412	1.40623	1.61297	4.82663
Candidatus Saccharibacteria	1.23521	8.80292	2.89721	1.6929	0.493093	0.359065	2.20662	7.28408
Chlorobi	0.278168	0	0.0563265	0	0	0	0.0193779	0.022148
Chloroflexi	0.444301	0.308087	0.953751	3.04415	0.313554	1.39343	1.62282	6.7143
Crenarchaeota	0	0	0	0	0	0	0.00694555	0.00965742
Cyanobacteria	0.312223	0.193997	0.130738	0.330656	0.0934791	0.0157041	0.030761	0.0510965
Deinococcus-Thermus	0.873232	0.209312	0.236153	0.550027	0.457892	0.0974854	0.0424368	0.051835
Dictyoglomi	0	0	0	0	0	0	0.00132075	0.00191142
Elusimicrobia	0	0	0	0	0	0	0.00153608	0.00825773
Euryarchaeota	5.28668	3.72289	4.15192	4.30877	2.70926	0.327414	0.203533	5.3147
Fibrobacteres	0	0	0	0	0	0	0.00136996	0.00131061
Firmicutes	14.0717	7.17401	4.92896	8.31887	19.1284	6.77216	4.15555	10.0599
Fusobacteria	0	0.261402	0.125659	0.26857	0.279952	0.394446	0.8523	0.196878
Gemmatimonadetes	0	0	0	0	0	0	0.00339182	0.0035397
Ignavibacteriae	0.211592	0.0912519	0.0241006	0.183512	0.0831474	0	0.00086445	0.00164459
Lentisphaerae	0	0	0	0	0	0	0.00192485	0.00126808
Nitrospirae	0	0	0	0	0	0	0.00657571	0.00673534
Planctomycetes	0	0.053091	0	0	0	0	0.0110451	0.014627
Proteobacteria	22.8612	9.79589	7.73673	27.2032	12.8154	3.07683	6.21643	5.62711
Spirochaetes	0	0.0453878	0.0930474	0	0	0.0234345	0.517114	0.926894
Synergistetes	0	0	0	0	0	0	0.109762	0.0953799
Tenericutes	0	0	0	0	0	0	0.0251394	0.0520994
Thaumarchaeota	0.358398	0.568975	0.273817	1.56857	0	0	0.00114579	0.00259264
other	1.00173	0.0959809	0.291329	0.722213	0.33769	0	0.0464068	0.0635132

## Sheet: Table_S6
Supplementary table S6. Abundance table from phylum to family level used for Lefse analysis.
Bodysite	Clade i)	Clade i)	Clade i)	Clade i)	Clade i)	Clade i)	Clade i)	Clade ii)	Clade v)	Clade v)	Clade v)	Clade v)	Clade v)	Clade v)	Clade v)	Clade v)	Clade v)	Clade ii)	Clade ii)	Clade v)	Clade iv)	Clade iv)	Clade iii)	Clade v)	Clade v)	Clade iii)	Clade v)	Clade iii)	Clade iv)	Clade v)	Clade v)	Clade iii)	Clade v)	Clade iii)	Clade v)	Clade iv)	Clade v)	Clade v)	Clade v)	Clade iii)	Clade iii)	Clade iv)	Clade v)	Clade v)	Clade iv)	Clade iii)	Clade iii)	Clade v)	Clade iii)
Subsite	Oral	Oral	Oral	Oral	Oral	Oral	Oral	Oral	Oral	Oral	Oral	Oral	Oral	Oral	Oral	Oral	Oral	Oral	Oral	Oral	Oral	Oral	Oral	Oral	Oral	Oral	Oral	Oral	Oral	Oral	Oral	Oral	Oral	Oral	Oral	Oral	Oral	Oral	Oral	Oral	Oral	Oral	Oral	Oral	Oral	Oral	Oral	Oral	Oral
ID	BB01	BB05	BB06	BB08	BB09	BB11	ANSP11833	ANSP3271	B61.Ger	G12.Ger	JAE006	JAE007	JAE008	JAE009	JAE012	JAE013	JAE014	JAE015	JAE016	CS01	CS02	CS03	CS04	CS05	CS06	CS07	CS08	CS09	CS10	CS11	CS12	CS13	CS14	CS15	CS17	CS18	CS20	CS21	CS22	CS23	CS24	CS25	CS26	CS27	CS28	CS29	CS30	CS31	CS33
Bacteria	0.965762	0.970182	0.967104	0.972562	0.984948	0.997745	0.998756	0.944437	0.982759	0.985493	0.999878	0.999915	0.999465	0.997695	0.999653	0.999797	0.9736	0.9698	0.999208	0.993698	0.445615	0.362476	0.967608	0.970654	0.998454	0.77908	0.987153	0.836805	0.610472	0.968736	0.894969	0.998973	0.983831	0.808528	0.990284	0.374762	0.842658	0.991954	0.989224	0.981333	0.841151	0.571182	0.994128	0.985293	0.592449	0.881249	0.956648	0.978666	0.904672
Bacteria|Bacteroidetes	0.0378482	0.0175819	0.0110493	0.0439101	0.0232056	0.0139201	0.0161874	0.0521366	0.0508583	0.0964705	0.0928532	0.108053	0.100515	0.082482	0.169948	0.121386	0.0751055	0.112529	0.164581	0.125787	0.075329	0.011604	0.128087	0.0741956	0.102768	0.070599	0.124257	0.148825	0.0750423	0.104958	0.100824	0.210384	0.0819061	0.127528	0.113854	0.0131094	0.0810659	0.142002	0.145982	0.0946356	0.251403	0.0666316	0.171437	0.0922019	0.0960329	0.286938	0.183003	0.139038	0.331647
Bacteria|Bacteroidetes|Bacteroidia	0.0169873	0.011867	0.00657838	0.0328013	0.0126675	0.0139201	0.0151368	0.0511087	0.0373381	0.0379095	0.00184945	0.00321782	0.0201742	0.0471204	0.00726075	0.0057532	0.0445907	0.0999901	0.154272	0.0384272	0.0736039	0.00785635	0.120705	0.0423736	0.0356872	0.0587174	0.0342541	0.146379	0.0421772	0.0149496	0.0270178	0.19588	0.0191191	0.124283	0.0290025	0.0102238	0.0336436	0.0242087	0.0421111	0.090608	0.249318	0.0642678	0.00739973	0.0581619	0.0742701	0.276009	0.165587	0.0177541	0.32933
Bacteria|Bacteroidetes|Bacteroidia|Bacteroidales	0.0169873	0.011867	0.00657838	0.0328013	0.0126675	0.0139201	0.0151368	0.0511087	0.0373381	0.0379095	0.00184945	0.00321782	0.0201742	0.0471204	0.00726075	0.0057532	0.0445907	0.0999901	0.154272	0.0384272	0.0736039	0.00785635	0.120705	0.0423736	0.0356872	0.0587174	0.0342541	0.146379	0.0421772	0.0149496	0.0270178	0.19588	0.0191191	0.124283	0.0290025	0.0102238	0.0336436	0.0242087	0.0421111	0.090608	0.249318	0.0642678	0.00739973	0.0581619	0.0742701	0.276009	0.165587	0.0177541	0.32933
Bacteria|Bacteroidetes|Bacteroidia|Bacteroidales|Bacteroidaceae	0	0.00138502	0	0	0	0	0.00066267	0.00157589	0.00062275	0.00045552	8.519e-05	7.084e-05	0.00049258	0.00146135	0.00027195	0.00045058	0.00240063	0.00271347	0.00231901	0.00069449	0.00049657	0.0002172	0.00118786	0.00147546	0.00045243	0.00071507	0.00120985	0.00049825	0.00183744	0.00053177	0.0017724	0.00155576	0.00055224	0.00137588	0.00044743	0.00024601	0.00493439	0.00035419	0.00291757	0.00093569	0.00187732	0.00199112	0.00049149	0.00043155	0.00119397	0.00054074	0.00149768	0.00044469	0.00221725
Bacteria|Bacteroidetes|Bacteroidia|Bacteroidales|Porphyromonadaceae	0.00377488	0.00216406	0.00087845	0.00556709	0.00257924	0.00236586	0.00174602	0.0268695	0.00141379	0.00504933	0.00036915	0.00049529	0.00122861	0.0239394	0.00147501	0.00042707	0.0125662	0.0193456	0.0364918	0.00675477	0.0122727	0.00099564	0.0256876	0.00632836	0.00601383	0.00668175	0.00504999	0.0309802	0.00610252	0.00102684	0.00157306	0.0126196	0.00473536	0.0968578	0.00572484	0.00411056	0.00743012	0.00729773	0.00957152	0.0264079	0.0268063	0.00904575	0.00099083	0.00144384	0.0118994	0.158346	0.0229797	0.00308259	0.0408077
Bacteria|Bacteroidetes|Bacteroidia|Bacteroidales|Prevotellaceae	0.00571251	0.00466714	0.0039923	0.0119937	0.00545923	0.00768101	0.00146061	0.0017354	0.00274574	0.00509903	0.00021585	0.00021385	0.00585278	0.00396171	0.00268278	0.00106308	0.00434757	0.00441847	0.00538606	0.00286696	0.00142056	0.00056104	0.006701	0.00363735	0.0068813	0.00285634	0.00635763	0.00352883	0.00425801	0.0033538	0.00722291	0.0055322	0.00191849	0.00225351	0.00475982	0.00085984	0.00331532	0.00197896	0.00695175	0.00281075	0.00483578	0.00147702	0.00093795	0.00437162	0.00307742	0.00233929	0.0104429	0.00393454	0.00568904
Bacteria|Bacteroidetes|Bacteroidia|Bacteroidales|Tannerellaceae	0.00749988	0.00365082	0.00170763	0.0152405	0.004629	0.00387327	0.0112675	0.0209279	0.0325558	0.0273056	0.00117926	0.00243784	0.0126002	0.017758	0.00283101	0.00381247	0.0252763	0.0735125	0.110075	0.0281109	0.0594141	0.00608247	0.0871283	0.0309324	0.0223396	0.0484642	0.0216367	0.111372	0.0299793	0.0100372	0.0164494	0.176172	0.011913	0.0237954	0.0180704	0.00500743	0.0179637	0.0145778	0.0226702	0.0604537	0.215798	0.0517539	0.00497946	0.0519149	0.0580993	0.114783	0.130667	0.0102922	0.280616
Bacteria|Bacteroidetes|Flavobacteriia	0.0208609	0.00571483	0.00447097	0.0111088	0.0105382	0	0.00105064	0.00102793	0.0135202	0.058561	0.0910037	0.104835	0.0803405	0.0353616	0.162687	0.115633	0.0305147	0.0125393	0.0103087	0.08736	0.00172511	0.00374767	0.00738257	0.031822	0.067081	0.0118816	0.0900025	0.00244602	0.032865	0.0900081	0.073806	0.0145041	0.062787	0.00324536	0.0848519	0.00288553	0.0474224	0.117793	0.103871	0.00402752	0.00208519	0.00236382	0.164038	0.03404	0.0217629	0.010929	0.0174161	0.121284	0.00231714
Bacteria|Bacteroidetes|Flavobacteriia|Flavobacteriales	0.0208609	0.00571483	0.00447097	0.0111088	0.0105382	0	0.00105064	0.00102793	0.0135202	0.058561	0.0910037	0.104835	0.0803405	0.0353616	0.162687	0.115633	0.0305147	0.0125393	0.0103087	0.08736	0.00172511	0.00374767	0.00738257	0.031822	0.067081	0.0118816	0.0900025	0.00244602	0.032865	0.0900081	0.073806	0.0145041	0.062787	0.00324536	0.0848519	0.00288553	0.0474224	0.117793	0.103871	0.00402752	0.00208519	0.00236382	0.164038	0.03404	0.0217629	0.010929	0.0174161	0.121284	0.00231714
Bacteria|Bacteroidetes|Flavobacteriia|Flavobacteriales|Flavobacteriaceae	0.0208609	0.00571483	0.00447097	0.0111088	0.0105382	0	0.00105064	0.00102793	0.0135202	0.058561	0.0910037	0.104835	0.0803405	0.0353616	0.162687	0.115633	0.0305147	0.0125393	0.0103087	0.08736	0.00172511	0.00374767	0.00738257	0.031822	0.067081	0.0118816	0.0900025	0.00244602	0.032865	0.0900081	0.073806	0.0145041	0.062787	0.00324536	0.0848519	0.00288553	0.0474224	0.117793	0.103871	0.00402752	0.00208519	0.00236382	0.164038	0.03404	0.0217629	0.010929	0.0174161	0.121284	0.00231714
Bacteria|Chlorobi	0.00321035	0	0.00061299	0	0	0	0.00020379	0.00024364	0.00027563	0.00020622	2.785e-05	2.452e-05	9.265e-05	0.00010271	4.91e-05	5.322e-05	0.00020372	0.00023704	0.00037026	0.00021618	0.00025121	0.00013863	0.00027853	0.00031342	0.00023679	0.00024381	0.0001263	0.000383	0.00019654	9.114e-05	6.192e-05	0.00017487	7.814e-05	0.00023411	8.227e-05	0.00016273	0.00016397	0.00012245	0.00012957	0.00034871	0.00011854	0.00029253	4.556e-05	0.00028891	0.00015389	0.00018693	0.00037087	8.647e-05	0.00038565
Bacteria|Chlorobi|Chlorobia	0.00321035	0	0.00061299	0	0	0	0.00020379	0.00024364	0.00027563	0.00020622	2.785e-05	2.452e-05	9.265e-05	0.00010271	4.91e-05	5.322e-05	0.00020372	0.00023704	0.00037026	0.00021618	0.00025121	0.00013863	0.00027853	0.00031342	0.00023679	0.00024381	0.0001263	0.000383	0.00019654	9.114e-05	6.192e-05	0.00017487	7.814e-05	0.00023411	8.227e-05	0.00016273	0.00016397	0.00012245	0.00012957	0.00034871	0.00011854	0.00029253	4.556e-05	0.00028891	0.00015389	0.00018693	0.00037087	8.647e-05	0.00038565
Bacteria|Chlorobi|Chlorobia|Chlorobiales	0.00321035	0	0.00061299	0	0	0	0.00020379	0.00024364	0.00027563	0.00020622	2.785e-05	2.452e-05	9.265e-05	0.00010271	4.91e-05	5.322e-05	0.00020372	0.00023704	0.00037026	0.00021618	0.00025121	0.00013863	0.00027853	0.00031342	0.00023679	0.00024381	0.0001263	0.000383	0.00019654	9.114e-05	6.192e-05	0.00017487	7.814e-05	0.00023411	8.227e-05	0.00016273	0.00016397	0.00012245	0.00012957	0.00034871	0.00011854	0.00029253	4.556e-05	0.00028891	0.00015389	0.00018693	0.00037087	8.647e-05	0.00038565
Bacteria|Chlorobi|Chlorobia|Chlorobiales|Chlorobiaceae	0.00321035	0	0.00061299	0	0	0	0.00020379	0.00024364	0.00027563	0.00020622	2.785e-05	2.452e-05	9.265e-05	0.00010271	4.91e-05	5.322e-05	0.00020372	0.00023704	0.00037026	0.00021618	0.00025121	0.00013863	0.00027853	0.00031342	0.00023679	0.00024381	0.0001263	0.000383	0.00019654	9.114e-05	6.192e-05	0.00017487	7.814e-05	0.00023411	8.227e-05	0.00016273	0.00016397	0.00012245	0.00012957	0.00034871	0.00011854	0.00029253	4.556e-05	0.00028891	0.00015389	0.00018693	0.00037087	8.647e-05	0.00038565
Bacteria|Fusobacteria	0	0.00308379	0.00136752	0.00316238	0.00302499	0.00400266	0.00896326	0.00216575	0.00402015	0.0646977	0.00517676	0.0647733	0.0308145	0.0141546	0.0547632	0.0229187	0.0169568	0.00320874	0.0189009	0.0416383	0.0108413	0.0128647	0.0427073	0.0385535	0.0614675	0.0298305	0.122419	0.0211067	0.0402634	0.132615	0.128801	0.0440524	0.0424766	0.00887053	0.126404	0.00756496	0.0236414	0.060666	0.0650496	0.023133	0.0354056	0.02076	0.185752	0.0627858	0.0438778	0.0291987	0.0208961	0.0378991	0.00692579
Bacteria|Fusobacteria|Fusobacteriia	0	0.00308379	0.00136752	0.00316238	0.00302499	0.00400266	0.00896326	0.00216575	0.00402015	0.0646977	0.00517676	0.0647733	0.0308145	0.0141546	0.0547632	0.0229187	0.0169568	0.00320874	0.0189009	0.0416383	0.0108413	0.0128647	0.0427073	0.0385535	0.0614675	0.0298305	0.122419	0.0211067	0.0402634	0.132615	0.128801	0.0440524	0.0424766	0.00887053	0.126404	0.00756496	0.0236414	0.060666	0.0650496	0.023133	0.0354056	0.02076	0.185752	0.0627858	0.0438778	0.0291987	0.0208961	0.0378991	0.00692579
Bacteria|Fusobacteria|Fusobacteriia|Fusobacteriales	0	0.00308379	0.00136752	0.00316238	0.00302499	0.00400266	0.00896326	0.00216575	0.00402015	0.0646977	0.00517676	0.0647733	0.0308145	0.0141546	0.0547632	0.0229187	0.0169568	0.00320874	0.0189009	0.0416383	0.0108413	0.0128647	0.0427073	0.0385535	0.0614675	0.0298305	0.122419	0.0211067	0.0402634	0.132615	0.128801	0.0440524	0.0424766	0.00887053	0.126404	0.00756496	0.0236414	0.060666	0.0650496	0.023133	0.0354056	0.02076	0.185752	0.0627858	0.0438778	0.0291987	0.0208961	0.0378991	0.00692579
Bacteria|Fusobacteria|Fusobacteriia|Fusobacteriales|Fusobacteriaceae	0	0.00146196	0.00090957	0.00316238	0.00302499	0.00356391	0.00835559	0.00116788	0.00207021	0.0283284	0.00202164	0.0402619	0.0166358	0.00789169	0.0220538	0.0119738	0.00869598	0.00218857	0.0120641	0.031426	0.00861913	0.011638	0.0361332	0.0216853	0.0382978	0.0170999	0.0690505	0.0197014	0.0226004	0.0563299	0.0350624	0.0234817	0.0205357	0.00674531	0.0538612	0.00538372	0.0150471	0.0303763	0.0252951	0.0213536	0.0261282	0.0182819	0.127272	0.0509796	0.0255571	0.02367	0.0151436	0.0200374	0.00559494
Bacteria|Fusobacteria|Fusobacteriia|Fusobacteriales|Leptotrichiaceae	0	0.00162183	0.00045795	0	0	0.00043875	0.00060767	0.00099787	0.00194994	0.0363694	0.00315512	0.0245114	0.0141787	0.00626287	0.0327094	0.0109449	0.00826083	0.00102017	0.00683679	0.0102122	0.00222215	0.00122669	0.00657402	0.0168682	0.0231697	0.0127307	0.0533685	0.00140524	0.017663	0.0762855	0.093739	0.0205707	0.0219408	0.00212522	0.0725428	0.00218124	0.00859426	0.0302897	0.0397545	0.00177935	0.00927734	0.0024781	0.0584793	0.0118062	0.0183207	0.00552871	0.00575248	0.0178617	0.00133085
Bacteria|Proteobacteria	0.204436	0.0866863	0.061385	0.247259	0.0998412	0.0285889	0.0576849	0.0566881	0.269818	0.221347	0.608182	0.64958	0.468311	0.200532	0.406445	0.492778	0.231805	0.205367	0.24235	0.469078	0.114294	0.0447307	0.436316	0.301615	0.319567	0.251754	0.394802	0.190338	0.134239	0.336693	0.410145	0.241944	0.468662	0.270262	0.400345	0.113011	0.487599	0.42069	0.49074	0.3133	0.26168	0.0976029	0.339451	0.314574	0.0947952	0.136993	0.352697	0.497325	0.194622
Bacteria|Proteobacteria|Alphaproteobacteria	0.0229181	0.0112067	0.00889657	0.0295012	0.0160353	0.00098281	0.00302769	0.00375375	0.00311347	0.00149151	0.00054481	0.00037714	0.00189483	0.00169569	0.00130158	0.00093492	0.00342016	0.00279081	0.00310559	0.00253131	0.00160588	0.00134095	0.00229185	0.00261685	0.00203191	0.0022334	0.00145468	0.00225132	0.00125885	0.00154257	0.00056365	0.00182407	0.0014061	0.0026006	0.0011986	0.0011549	0.00148067	0.00119997	0.00142656	0.00299162	0.00057373	0.00251399	0.00054168	0.00296631	0.00109528	0.00135763	0.00203997	0.00160717	0.00225365
Bacteria|Proteobacteria|Alphaproteobacteria|Caulobacterales	0	0	0	0	0	0	0.00028791	0.00033855	0.00022948	0.0001006	3.823e-05	2.219e-05	0.00017203	0.00016303	0.00012335	6.411e-05	0.00037313	0.00029624	0.00029381	0.00018889	0.00010077	8.639e-05	0.00016558	0.00020038	0.0001635	0.00015282	0.00011223	0.00017915	8.493e-05	0.00012334	5.537e-05	0.00014759	0.00010704	0.00019013	9.274e-05	7.766e-05	9.908e-05	8.038e-05	8.915e-05	0.00022732	2.993e-05	0.00015127	3.573e-05	0.00027327	6.359e-05	8.958e-05	0.00013767	0.00011947	0.00014687
Bacteria|Proteobacteria|Alphaproteobacteria|Caulobacterales|Caulobacteraceae	0	0	0	0	0	0	0.00028791	0.00033855	0.00022948	0.0001006	3.823e-05	2.219e-05	0.00017203	0.00016303	0.00012335	6.411e-05	0.00037313	0.00029624	0.00029381	0.00018889	0.00010077	8.639e-05	0.00016558	0.00020038	0.0001635	0.00015282	0.00011223	0.00017915	8.493e-05	0.00012334	5.537e-05	0.00014759	0.00010704	0.00019013	9.274e-05	7.766e-05	9.908e-05	8.038e-05	8.915e-05	0.00022732	2.993e-05	0.00015127	3.573e-05	0.00027327	6.359e-05	8.958e-05	0.00013767	0.00011947	0.00014687
Bacteria|Proteobacteria|Alphaproteobacteria|Rhizobiales	0	0	0	0.00098757	0.00061592	0.00024249	0.00092984	0.00115104	0.00092218	0.00043663	0.00015252	0.00010835	0.00054028	0.00048852	0.00036596	0.00025159	0.00097372	0.00083023	0.00091533	0.00082603	0.00049494	0.00038196	0.00064237	0.00078137	0.00058894	0.00065126	0.00044087	0.00067252	0.00038497	0.00044178	0.00016441	0.00054662	0.00040868	0.00078227	0.00036466	0.00036233	0.00043103	0.00032479	0.00038901	0.00082911	0.00026681	0.00066862	0.00015438	0.00082858	0.00034217	0.00040616	0.00059596	0.00041812	0.00067248
Bacteria|Proteobacteria|Alphaproteobacteria|Rhizobiales|Bradyrhizobiaceae	0	0	0	0	0	0	0.00030535	0.00036453	0.00029504	0.00011971	4.26e-05	2.966e-05	0.00016861	0.00016253	0.00012089	7.831e-05	0.0003284	0.00027295	0.00028204	0.00029873	0.00015243	0.00012059	0.00020736	0.00026293	0.00018014	0.00021291	0.00013485	0.00019689	0.00010365	0.00013039	5.985e-05	0.00017034	0.00014804	0.00025595	0.00010838	0.00011094	0.00012546	0.00010026	0.00012316	0.0002817	0.00010581	0.00020252	3.713e-05	0.00026838	9.726e-05	0.00012451	0.00017654	0.00013779	0.0001974
Bacteria|Proteobacteria|Alphaproteobacteria|Rhizobiales|Methylobacteriaceae	0	0	0	0	0	0	0.00025536	0.00024599	0.00014191	6.621e-05	2.751e-05	1.419e-05	0.00012475	0.00011558	8.205e-05	4.615e-05	0.00023197	0.00020278	0.00020614	0.00013017	7.802e-05	8.028e-05	0.00012695	0.00014637	0.00012581	0.00012839	6.934e-05	0.00012825	6.614e-05	8.435e-05	3.11e-05	0.00010145	7.299e-05	0.00016218	6.65e-05	7.356e-05	6.22e-05	4.543e-05	5.475e-05	0.00016737	6.133e-05	0.00012189	1.837e-05	0.00017884	5.376e-05	7.743e-05	0.00010276	6.923e-05	0.00010545
Bacteria|Proteobacteria|Alphaproteobacteria|Rhizobiales|Phyllobacteriaceae	0	0	0	0	0	0	0.00012234	0.00016101	0.00013808	6.259e-05	2.633e-05	2.061e-05	7.299e-05	6.048e-05	5.589e-05	3.891e-05	0.00011927	9.319e-05	0.00015277	0.00012109	6.223e-05	4.932e-05	7.974e-05	0.00011039	7.918e-05	8.716e-05	6.563e-05	8.796e-05	5.595e-05	5.721e-05	1.837e-05	7.225e-05	5.734e-05	9.698e-05	5.387e-05	4.611e-05	6.305e-05	4.957e-05	6.209e-05	0.00010402	0	8.739e-05	2.059e-05	0.00010313	3.782e-05	4.975e-05	8.15e-05	6.342e-05	9.58e-05
Bacteria|Proteobacteria|Alphaproteobacteria|Rhizobiales|Rhizobiaceae	0	0	0	0.00098757	0.00061592	0.00024249	0.00024679	0.00037951	0.00034715	0.00018812	5.608e-05	4.389e-05	0.00017393	0.00014993	0.00010713	8.822e-05	0.00029408	0.00026131	0.00027438	0.00027604	0.00020226	0.00013177	0.00022832	0.00026168	0.00020381	0.0002228	0.00017105	0.00025942	0.00015923	0.00016983	5.509e-05	0.00020258	0.00013031	0.00026716	0.00013591	0.00013172	0.00018032	0.00012953	0.00014901	0.00027602	9.967e-05	0.00025682	7.829e-05	0.00027823	0.00015333	0.00015447	0.00023516	0.00014768	0.00027383
Bacteria|Proteobacteria|Alphaproteobacteria|Rhodobacterales	0.0162185	0.00676247	0.00600557	0.0221902	0.0086269	0.00074032	0.00066302	0.00086368	0.00072071	0.00036992	0.0001319	8.907e-05	0.00049027	0.00039156	0.00030124	0.00023417	0.0007581	0.00062798	0.00070788	0.00055974	0.00041958	0.00035451	0.00060555	0.00063201	0.00049411	0.00056255	0.00032237	0.00052265	0.00029667	0.00037256	0.00011867	0.00041149	0.00033936	0.00062762	0.00029117	0.00029119	0.00035478	0.00031067	0.00036459	0.00075805	9.133e-05	0.00068274	0.00013772	0.00072877	0.00028292	0.00033929	0.00048854	0.00039994	0.00053393
Bacteria|Proteobacteria|Alphaproteobacteria|Rhodobacterales|Rhodobacteraceae	0.0162185	0.00676247	0.00600557	0.0221902	0.0086269	0.00074032	0.00066302	0.00086368	0.00072071	0.00036992	0.0001319	8.907e-05	0.00049027	0.00039156	0.00030124	0.00023417	0.0007581	0.00062798	0.00070788	0.00055974	0.00041958	0.00035451	0.00060555	0.00063201	0.00049411	0.00056255	0.00032237	0.00052265	0.00029667	0.00037256	0.00011867	0.00041149	0.00033936	0.00062762	0.00029117	0.00029119	0.00035478	0.00031067	0.00036459	0.00075805	9.133e-05	0.00068274	0.00013772	0.00072877	0.00028292	0.00033929	0.00048854	0.00039994	0.00053393
Bacteria|Proteobacteria|Alphaproteobacteria|Rhodospirillales	0.00312667	0.00116607	0.00044776	0.00163952	0.00146075	0	0.00049161	0.0006117	0.00054293	0.00028105	9.18e-05	6.355e-05	0.00029209	0.00028892	0.00020164	0.00016314	0.00055074	0.0004491	0.00052037	0.00042137	0.00028385	0.00026866	0.00038758	0.00046673	0.0003654	0.00038942	0.00027061	0.00036158	0.00024259	0.00026919	0.00010912	0.00031052	0.00026072	0.00045425	0.00020909	0.00018346	0.00028374	0.00024124	0.00029887	0.00054847	0.00013925	0.00054515	0.00010101	0.00052958	0.00019651	0.0002468	0.0003478	0.00033269	0.00046509
Bacteria|Proteobacteria|Alphaproteobacteria|Rhodospirillales|Acetobacteraceae	0.00312667	0.00116607	0.00044776	0.00163952	0.00146075	0	0.00019575	0.00025817	0.00025405	0.00014364	4.225e-05	3.132e-05	0.00012212	0.00012002	8.359e-05	7.351e-05	0.00020593	0.0001549	0.00019662	0.00018667	0.00015262	0.00017045	0.0001752	0.00022357	0.000164	0.00020466	0.00012023	0.00015163	0.00012123	0.00011873	5.115e-05	0.00013427	0.00010817	0.00024102	9.022e-05	8.861e-05	0.00013522	9.58e-05	0.00013464	0.00027072	4.175e-05	0.00035082	5.028e-05	0.00022929	8.867e-05	0.00014218	0.00016127	0.00012331	0.00025665
Bacteria|Proteobacteria|Alphaproteobacteria|Rhodospirillales|Rhodospirillaceae	0	0	0	0	0	0	0.00029586	0.00035353	0.00028888	0.00013741	4.955e-05	3.223e-05	0.00016997	0.0001689	0.00011805	8.963e-05	0.00034481	0.0002942	0.00032375	0.0002347	0.00013123	9.821e-05	0.00021238	0.00024316	0.0002014	0.00018476	0.00015038	0.00020995	0.00012136	0.00015046	5.797e-05	0.00017625	0.00015255	0.00021323	0.00011887	9.485e-05	0.00014852	0.00014544	0.00016423	0.00027775	9.75e-05	0.00019433	5.073e-05	0.00030029	0.00010784	0.00010462	0.00018653	0.00020938	0.00020844
Bacteria|Proteobacteria|Alphaproteobacteria|Sphingomonadales	0.00357298	0.00327812	0.00244324	0.00468386	0.00533177	0	0.00065531	0.00078878	0.00069817	0.00030331	0.00013036	9.398e-05	0.00040016	0.00036366	0.00030939	0.00022191	0.00076447	0.00058726	0.0006682	0.00053528	0.00030674	0.00024943	0.00049077	0.00053636	0.00041996	0.00047735	0.0003086	0.00051542	0.00024969	0.0003357	0.00011608	0.00040785	0.0002903	0.00054633	0.00024094	0.00024026	0.00031204	0.00024289	0.00028494	0.00062867	4.641e-05	0.00046621	0.00011284	0.00060611	0.00021009	0.0002758	0.00047	0.00033695	0.00043528
Bacteria|Proteobacteria|Alphaproteobacteria|Sphingomonadales|Erythrobacteraceae	0.00357298	0.0028427	0.00198984	0.00468386	0.00484086	0	0.00017952	0.00023288	0.00021492	8.724e-05	4.219e-05	2.821e-05	0.00011009	0.00010858	0.00010839	7.101e-05	0.00023038	0.0001774	0.00019158	0.00017176	0.00012826	8.123e-05	0.000165	0.00018241	0.00012466	0.00016393	9.287e-05	0.00015457	8.031e-05	0.00010003	1.092e-05	0.00011934	9.007e-05	0.00019843	7.633e-05	8.522e-05	0.00011018	8.13e-05	7.755e-05	0.00021665	0	0.00016313	3.302e-05	0.00020083	7.879e-05	0.00010053	0.00015766	0.00011684	0.00012844
Bacteria|Proteobacteria|Alphaproteobacteria|Sphingomonadales|Sphingomonadaceae	0	0.00043542	0.0004534	0	0.00049091	0	0.00047579	0.0005559	0.00048325	0.00021607	8.817e-05	6.577e-05	0.00029007	0.00025508	0.000201	0.0001509	0.00053409	0.00040986	0.00047662	0.00036352	0.00017848	0.0001682	0.00032577	0.00035395	0.0002953	0.00031342	0.00021573	0.00036085	0.00016938	0.00023567	0.00010516	0.00028851	0.00020023	0.0003479	0.00016461	0.00015504	0.00020186	0.00016159	0.00020739	0.00041202	4.641e-05	0.00030308	7.982e-05	0.00040528	0.0001313	0.00017527	0.00031234	0.00022011	0.00030684
Bacteria|Proteobacteria|Betaproteobacteria	0.085664	0.037177	0.0254753	0.0766899	0.04457	0.00808341	0.00623205	0.0068541	0.181401	0.126916	0.436011	0.385068	0.399857	0.131057	0.335235	0.429696	0.121244	0.0285661	0.0625289	0.341577	0.00310293	0.0089906	0.0304878	0.128784	0.193419	0.077584	0.29748	0.00421603	0.0395154	0.253601	0.357392	0.0335382	0.327029	0.162604	0.296473	0.0148611	0.399854	0.345394	0.381983	0.0118983	0.00753989	0.00204492	0.271722	0.132525	0.02917	0.015942	0.0798298	0.412734	0.00504491
Bacteria|Proteobacteria|Betaproteobacteria|Burkholderiales	0.0369268	0.0124818	0.0105968	0.0335784	0.0201261	0.00250991	0.00230558	0.00344503	0.125351	0.0490861	0.243472	0.144372	0.342248	0.0793724	0.247053	0.11046	0.0807037	0.0098849	0.0562277	0.20717	0.00202393	0.00541988	0.0206092	0.0895686	0.115997	0.0658853	0.152735	0.00232229	0.0194361	0.136099	0.31241	0.0194294	0.20981	0.15449	0.156345	0.0127324	0.187902	0.255473	0.256909	0.00726176	0.00443645	0.0015105	0.0437797	0.103903	0.012955	0.00363149	0.0596679	0.185229	0.00367014
Bacteria|Proteobacteria|Betaproteobacteria|Burkholderiales|Alcaligenaceae	0	0.00085207	0.00058426	0.00171148	0.00182984	0.00016465	0.00036614	0.0004704	0.00083922	0.0003533	0.00021838	0.00016337	0.00055173	0.0004104	0.00036534	0.00024921	0.00068287	0.00034362	0.00041117	0.00066715	0.00020847	0.00015785	0.00041484	0.00052961	0.00047747	0.00044287	0.00043708	0.00033675	0.00020045	0.00044427	0.0008298	0.00029118	0.00052854	0.00042223	0.00048298	0.00015726	0.00129025	0.00060969	0.00081771	0.0004487	0.00027737	0.00027192	0.00027139	0.00064244	0.00018087	0.00016541	0.00050523	0.00076064	0.00035995
Bacteria|Proteobacteria|Betaproteobacteria|Burkholderiales|Burkholderiaceae	0.0178394	0.00522315	0.00520168	0.0168539	0.00978909	0.00049653	0.00095505	0.00174691	0.05009	0.0466396	0.0601046	0.0368158	0.0380378	0.0333915	0.245777	0.076478	0.0502877	0.00721779	0.00319895	0.00502049	0.00041343	0.00056312	0.00261615	0.0436695	0.0677072	0.00299937	0.0871672	0.00083475	0.00143081	0.0806288	0.00282315	0.0119645	0.142706	0.00293035	0.11413	0.00124069	0.0087161	0.126818	0.0201688	0.002516	0.00088937	0.00067095	0.0248293	0.0329805	0.00863902	0.00191566	0.0106459	0.0747139	0.00058845
Bacteria|Proteobacteria|Betaproteobacteria|Burkholderiales|Comamonadaceae	0.0190873	0.00640662	0.00481083	0.0150131	0.00850721	0.00184873	0.00073207	0.00090479	0.0739433	0.00185731	0.183009	0.107288	0.303389	0.0453288	0.00067588	0.0335635	0.0292755	0.00209869	0.0523466	0.201115	0.00126201	0.00457083	0.0172689	0.0449963	0.0475178	0.0621912	0.0648851	0.00095232	0.0176754	0.0547539	0.30848	0.00697292	0.066263	0.150852	0.0414356	0.011233	0.177667	0.127709	0.235458	0.00402146	0.00300539	0.00036397	0.0185256	0.0698279	0.00401033	0.00143429	0.0482523	0.109334	0.00249555
Bacteria|Proteobacteria|Betaproteobacteria|Burkholderiales|Oxalobacteraceae	0	0	0	0	0	0	0.00025232	0.00032293	0.00047867	0.00023586	0.00014012	0.00010463	0.00026922	0.00024175	0.00023423	0.00016957	0.00045759	0.0002248	0.00027095	0.0003678	0.00014002	0.00012808	0.00030929	0.00037315	0.00029438	0.00025183	0.00024536	0.00019847	0.00012942	0.00027239	0.00027627	0.00020079	0.00031173	0.0002852	0.00029639	0.00010139	0.00022851	0.00033658	0.00046488	0.0002756	0.00026432	0.00020366	0.00015346	0.00045172	0.00012482	0.00011613	0.00026435	0.00042069	0.00022619
Bacteria|Proteobacteria|Betaproteobacteria|Neisseriales	0.0454514	0.023143	0.013467	0.0390913	0.0226018	0.0055735	0.00378467	0.00321351	0.0557123	0.0777144	0.192374	0.240598	0.057446	0.0515488	0.0880297	0.319155	0.0402743	0.0185441	0.0061279	0.134064	0.0010101	0.00352489	0.00967703	0.0389857	0.0772407	0.0115347	0.144572	0.00177712	0.0200169	0.11735	0.0446023	0.0139762	0.11704	0.00787774	0.139927	0.00207368	0.211782	0.0897409	0.124741	0.0044515	0.0029392	0.00046401	0.227867	0.0283426	0.0161478	0.0122533	0.0199618	0.227183	0.00125317
Bacteria|Proteobacteria|Betaproteobacteria|Neisseriales|Chromobacteriaceae	0.00232343	0.00130026	0.00026618	0.00347422	0.00136866	0	0.00015605	0.0001763	0.00038386	0.00013674	0.00014537	0.00012179	0.00019429	0.00016277	0.0002095	0.00023227	0.00030048	0.00015371	0.00015753	0.0003174	7.583e-05	4.979e-05	0.00018336	0.00024542	0.00019754	0.00015543	0.00016468	0.00010453	7.653e-05	0.00021905	0.00049157	0.00012569	0.00023075	0.000149	0.00019356	6.109e-05	0.00022149	0.00026609	0.00097087	0.00017726	0.00014969	9.893e-05	0.00011423	0.00032398	7.813e-05	7.08e-05	0.00016647	0.00039876	0.00012844
Bacteria|Proteobacteria|Betaproteobacteria|Neisseriales|Neisseriaceae	0.043128	0.0218428	0.0132008	0.0356171	0.0212331	0.0055735	0.00362862	0.00303721	0.0553285	0.0775777	0.192228	0.240477	0.0572517	0.0513861	0.0878202	0.318923	0.0399738	0.0183904	0.00597037	0.133747	0.00093427	0.0034751	0.00949367	0.0387403	0.0770432	0.0113793	0.144408	0.00167259	0.0199404	0.117131	0.0441107	0.0138505	0.116809	0.00772874	0.139733	0.00201259	0.21156	0.0894748	0.123771	0.00427424	0.00278951	0.00036508	0.227753	0.0280186	0.0160696	0.0121825	0.0197953	0.226784	0.00112473
Bacteria|Proteobacteria|Betaproteobacteria|Rhodocyclales	0.00328575	0.00155216	0.00141162	0.00402017	0.00184208	0	0.0001418	0.00019556	0.00033731	0.0001154	0.00016487	9.86e-05	0.00016309	0.00013554	0.00015227	8.017e-05	0.00026583	0.0001371	0.00017328	0.00034255	6.89e-05	4.583e-05	0.0002016	0.00022946	0.00018174	0.00016391	0.00017304	0.00011662	6.239e-05	0.0001514	0.00037977	0.00013256	0.00017909	0.00023613	0.00020144	5.504e-05	0.00016963	0.00017939	0.00033253	0.00018499	0.00016424	7.041e-05	7.563e-05	0.0002798	6.715e-05	5.72e-05	0.00020014	0.00032243	0.0001216
Bacteria|Proteobacteria|Betaproteobacteria|Rhodocyclales|Zoogloeaceae	0.00328575	0.00155216	0.00141162	0.00402017	0.00184208	0	0.0001418	0.00019556	0.00033731	0.0001154	0.00016487	9.86e-05	0.00016309	0.00013554	0.00015227	8.017e-05	0.00026583	0.0001371	0.00017328	0.00034255	6.89e-05	4.583e-05	0.0002016	0.00022946	0.00018174	0.00016391	0.00017304	0.00011662	6.239e-05	0.0001514	0.00037977	0.00013256	0.00017909	0.00023613	0.00020144	5.504e-05	0.00016963	0.00017939	0.00033253	0.00018499	0.00016424	7.041e-05	7.563e-05	0.0002798	6.715e-05	5.72e-05	0.00020014	0.00032243	0.0001216
Bacteria|Proteobacteria|Deltaproteobacteria	0.0308719	0.00680094	0.00702972	0.0878987	0.00991024	0.00645905	0.0391077	0.0334095	0.0189612	0.0368151	0.00019066	0.0001208	0.00479817	0.0227029	0.00017365	0.00072192	0.0273584	0.147573	0.146234	0.0206644	0.102149	0.0251953	0.369147	0.129292	0.0751146	0.138479	0.0248933	0.167337	0.0636557	0.00553088	0.014108	0.171028	0.0253433	0.0722003	0.0300547	0.0894998	0.010457	0.0222241	0.0256896	0.27673	0.230685	0.0811525	0.0016208	0.122154	0.0242786	0.0961974	0.222717	0.0237523	0.0703161
Bacteria|Proteobacteria|Deltaproteobacteria|Desulfobacterales	0.0108695	0.00153139	0.0031708	0.0750442	0.00406248	0.00584876	0.0383306	0.0296912	0.014262	0.0361912	0.00010869	5.707e-05	0.00461743	0.0222262	7.188e-05	0.00064574	0.0195735	0.0181386	0.144273	0.0200417	0.0389185	0.0171541	0.0952719	0.0471411	0.0740531	0.0198656	0.0226285	0.165531	0.0628514	0.00361706	0.00657499	0.170096	0.0250361	0.0712626	0.0297116	0.00984054	0.00941634	0.0218178	0.00438877	0.0944253	0.207373	0.0292206	0.00137041	0.119091	0.0236851	0.0956224	0.220799	0.0234154	0.057052
Bacteria|Proteobacteria|Deltaproteobacteria|Desulfobacterales|Desulfobulbaceae	0.0108695	0.00153139	0.0031708	0.0750442	0.00406248	0.00584876	0.0383306	0.0296912	0.014262	0.0361912	0.00010869	5.707e-05	0.00461743	0.0222262	7.188e-05	0.00064574	0.0195735	0.0181386	0.144273	0.0200417	0.0389185	0.0171541	0.0952719	0.0471411	0.0740531	0.0198656	0.0226285	0.165531	0.0628514	0.00361706	0.00657499	0.170096	0.0250361	0.0712626	0.0297116	0.00984054	0.00941634	0.0218178	0.00438877	0.0944253	0.207373	0.0292206	0.00137041	0.119091	0.0236851	0.0956224	0.220799	0.0234154	0.057052
Bacteria|Proteobacteria|Deltaproteobacteria|Desulfovibrionales	0.0200024	0.00526955	0.00385892	0.0128545	0.00584776	0.00061029	0.00077704	0.00371822	0.00469918	0.00062392	8.197e-05	6.373e-05	0.00018074	0.00047666	0.00010177	7.618e-05	0.00778486	0.129435	0.00196117	0.00062269	0.0632303	0.00804114	0.273875	0.0821507	0.00106153	0.118613	0.00226482	0.00180665	0.00080428	0.00191382	0.00753304	0.00093174	0.00030718	0.0009377	0.00034305	0.0796593	0.0010407	0.00040633	0.0213009	0.182304	0.0233117	0.0519319	0.00025039	0.00306367	0.00059349	0.00057505	0.0019177	0.0003369	0.0132641
Bacteria|Proteobacteria|Deltaproteobacteria|Desulfovibrionales|Desulfomicrobiaceae	0.0136435	0.00215501	0.00143664	0.00568123	0.00168726	0.00043725	0.00018624	0.00276951	0.00421517	0.00027872	4.87e-06	3.76e-06	4.394e-05	0.00014301	7e-06	1.072e-05	0.00570205	0.127269	0.00040616	0.00029483	0.0625026	0.00774426	0.273396	0.0816276	0.00072101	0.118064	0.00195427	0.00111922	0.00037484	0.00172985	0.00740669	0.00052413	0.00017362	0.00035759	0.00012347	0.0792454	0.00044829	0.0001512	0.0210289	0.181149	0.0228952	0.0512483	0.00018187	0.00257982	0.00031462	0.00016589	0.0015071	0.00011721	0.0110476
Bacteria|Proteobacteria|Deltaproteobacteria|Desulfovibrionales|Desulfovibrionaceae	0.00635894	0.00311454	0.00242228	0.00717323	0.0041605	0.00017304	0.0005908	0.00094871	0.00048401	0.0003452	7.71e-05	5.997e-05	0.0001368	0.00033365	9.477e-05	6.546e-05	0.00208281	0.0021659	0.00155501	0.00032786	0.00072766	0.00029688	0.00047932	0.00052309	0.00034052	0.00054951	0.00031055	0.00068743	0.00042944	0.00018397	0.00012635	0.00040761	0.00013356	0.00058011	0.00021958	0.00041381	0.00059241	0.00025513	0.000272	0.00115512	0.00041648	0.00068359	6.852e-05	0.00048385	0.00027887	0.00040916	0.0004106	0.00021969	0.00221646
Bacteria|Proteobacteria|Epsilonproteobacteria	0.019829	0.00864677	0.00734284	0.024525	0.0129139	0.00182708	0.00554738	0.00847617	0.0290195	0.0155559	0.00285419	0.00426935	0.0311332	0.0141836	0.0173967	0.0214794	0.0169148	0.00977527	0.0194237	0.0691158	0.00390827	0.00500826	0.0272344	0.0263763	0.0195307	0.0261355	0.0327387	0.0126935	0.0195078	0.0219509	0.0179034	0.0273177	0.0129473	0.0255212	0.0216055	0.00470039	0.0486114	0.0175303	0.0296651	0.0166656	0.0196286	0.00305333	0.012226	0.0261514	0.0179216	0.0160287	0.023498	0.0253907	0.112633
Bacteria|Proteobacteria|Epsilonproteobacteria|Campylobacterales	0.019829	0.00864677	0.00734284	0.024525	0.0129139	0.00182708	0.00554738	0.00847617	0.0290195	0.0155559	0.00285419	0.00426935	0.0311332	0.0141836	0.0173967	0.0214794	0.0169148	0.00977527	0.0194237	0.0691158	0.00390827	0.00500826	0.0272344	0.0263763	0.0195307	0.0261355	0.0327387	0.0126935	0.0195078	0.0219509	0.0179034	0.0273177	0.0129473	0.0255212	0.0216055	0.00470039	0.0486114	0.0175303	0.0296651	0.0166656	0.0196286	0.00305333	0.012226	0.0261514	0.0179216	0.0160287	0.023498	0.0253907	0.112633
Bacteria|Proteobacteria|Epsilonproteobacteria|Campylobacterales|Campylobacteraceae	0.0142592	0.00568674	0.00496051	0.0152155	0.00969376	0.00182708	0.00544898	0.00833019	0.028792	0.0152668	0.00280308	0.00421364	0.0310242	0.0141035	0.0172921	0.0213689	0.0167773	0.00964957	0.0193106	0.0687497	0.00365416	0.00476089	0.027019	0.0261459	0.0193634	0.0257927	0.0325081	0.0124632	0.0192115	0.0217392	0.01779	0.0270972	0.0128242	0.0252574	0.0214509	0.00453497	0.0483345	0.017373	0.0294091	0.0163451	0.0195556	0.00256526	0.0120335	0.0260076	0.0176665	0.0156421	0.0232423	0.0252055	0.112055
Bacteria|Proteobacteria|Epsilonproteobacteria|Campylobacterales|Helicobacteraceae	0.00556981	0.00296003	0.00238233	0.00930944	0.00322017	0	9.84e-05	0.00014598	0.00022757	0.0002891	5.111e-05	5.571e-05	0.00010896	8.013e-05	0.00010452	0.00011051	0.00013745	0.0001257	0.0001131	0.00036614	0.00025411	0.00024737	0.0002154	0.00023039	0.00016728	0.00034277	0.00023053	0.00023034	0.00029636	0.0002117	0.00011342	0.00022045	0.00012311	0.00026383	0.00015454	0.00016542	0.00027694	0.00015722	0.00025604	0.0003205	7.302e-05	0.00048807	0.00019244	0.00014386	0.00025514	0.00038657	0.0002557	0.00018529	0.00057735
Bacteria|Proteobacteria|Gammaproteobacteria	0.0451533	0.0228549	0.0126405	0.0286446	0.0164116	0.0112365	0.00377009	0.00419458	0.0373227	0.0405685	0.168582	0.259744	0.0306278	0.0308932	0.0523381	0.0399455	0.0628675	0.0166616	0.0110579	0.0351901	0.00352838	0.00419561	0.00715464	0.0145462	0.0294705	0.00732206	0.0382354	0.00384002	0.0103013	0.054068	0.0201781	0.00823661	0.101937	0.00733636	0.0510128	0.00279495	0.0271966	0.0343422	0.0519756	0.00501487	0.00325334	0.00883819	0.0533408	0.0307771	0.0223298	0.0074673	0.0246129	0.0338407	0.00437445
Bacteria|Proteobacteria|Gammaproteobacteria|Cardiobacteriales	0.00501838	0.00336881	0.00143732	0.00394718	0.00211008	0.00035442	0.00059678	0.00034928	0.00911212	0.00256467	0.00574971	0.0100228	0.00836337	0.0198079	0.0431324	0.0135084	0.00670112	0.00050413	0.00577068	0.0218553	0.00015849	0.00052383	0.00192423	0.00623912	0.00923426	0.00258874	0.00391044	0.00014932	0.0014845	0.0160454	0.0136979	0.00201373	0.0046478	0.00019292	0.00351244	0.00026566	0.00165116	0.0142579	0.0104893	0.00034372	0.00025062	8.865e-05	0.00137475	0.0107824	0.00069284	0.00017197	0.00614092	0.0188704	0.00018587
Bacteria|Proteobacteria|Gammaproteobacteria|Cardiobacteriales|Cardiobacteriaceae	0.00501838	0.00336881	0.00143732	0.00394718	0.00211008	0.00035442	0.00059678	0.00034928	0.00911212	0.00256467	0.00574971	0.0100228	0.00836337	0.0198079	0.0431324	0.0135084	0.00670112	0.00050413	0.00577068	0.0218553	0.00015849	0.00052383	0.00192423	0.00623912	0.00923426	0.00258874	0.00391044	0.00014932	0.0014845	0.0160454	0.0136979	0.00201373	0.0046478	0.00019292	0.00351244	0.00026566	0.00165116	0.0142579	0.0104893	0.00034372	0.00025062	8.865e-05	0.00137475	0.0107824	0.00069284	0.00017197	0.00614092	0.0188704	0.00018587
Bacteria|Proteobacteria|Gammaproteobacteria|Chromatiales	0	0	0	0	0	0	0.0001856	0.00021853	0.00023973	9.601e-05	5.594e-05	3.567e-05	0.00015368	0.00013285	0.00013757	6.631e-05	0.00026852	0.00018152	0.00022018	0.0002313	9.996e-05	6.842e-05	0.00016263	0.00018446	0.00019229	0.000143	0.00012051	0.00015634	8.498e-05	0.00013194	0.00012949	0.00012514	0.00013105	0.00017997	0.00011992	7.09e-05	0.00011176	0.00014351	0.00018855	0.00022264	2.426e-05	0.00012398	7.609e-05	0.00023154	6.348e-05	7.857e-05	0.00016618	0.00017287	0.00018483
Bacteria|Proteobacteria|Gammaproteobacteria|Chromatiales|Ectothiorhodospiraceae	0	0	0	0	0	0	0.0001856	0.00021853	0.00023973	9.601e-05	5.594e-05	3.567e-05	0.00015368	0.00013285	0.00013757	6.631e-05	0.00026852	0.00018152	0.00022018	0.0002313	9.996e-05	6.842e-05	0.00016263	0.00018446	0.00019229	0.000143	0.00012051	0.00015634	8.498e-05	0.00013194	0.00012949	0.00012514	0.00013105	0.00017997	0.00011992	7.09e-05	0.00011176	0.00014351	0.00018855	0.00022264	2.426e-05	0.00012398	7.609e-05	0.00023154	6.348e-05	7.857e-05	0.00016618	0.00017287	0.00018483
Bacteria|Proteobacteria|Gammaproteobacteria|Enterobacterales	0.0039057	0.00252332	0.00147191	0.00608408	0.00218801	0.00014933	0.00051687	0.00074114	0.0011752	0.00124657	0.00041165	0.00047696	0.00059359	0.00040026	0.00044203	0.00036087	0.00071842	0.00056334	0.00050207	0.0018512	0.00110199	0.00119579	0.00091546	0.00102066	0.00072521	0.00129768	0.0008755	0.0010497	0.00097401	0.00094181	0.00051618	0.00074033	0.00073148	0.00120015	0.00069093	0.00086186	0.00097594	0.00079045	0.0010681	0.00109283	0.00034317	0.00205819	0.00099219	0.00074856	0.00111542	0.0015029	0.00099178	0.00072529	0.00137791
Bacteria|Proteobacteria|Gammaproteobacteria|Enterobacterales|Enterobacteriaceae	0	0	0	0	0	0	0.00034307	0.00051361	0.00076788	0.00074346	0.00028853	0.00033678	0.0004196	0.000272	0.00026089	0.00026778	0.00050346	0.000366	0.00035898	0.00140885	0.00058495	0.00067387	0.00059933	0.00065147	0.00048431	0.00073846	0.00054394	0.00069277	0.00051868	0.0005775	0.00016137	0.00049716	0.00046569	0.00064208	0.00041599	0.00044486	0.00057066	0.0004652	0.00057971	0.00065287	0.00034317	0.00116304	0.00060932	0.00045287	0.00059421	0.00085991	0.00067294	0.0005	0.00068926
Bacteria|Proteobacteria|Gammaproteobacteria|Enterobacterales|Erwiniaceae	0.0039057	0.00252332	0.00147191	0.00608408	0.00218801	0.00014933	0.0001738	0.00022753	0.00040732	0.00050311	0.00012312	0.00014018	0.00017399	0.00012826	0.00018114	9.309e-05	0.00021496	0.00019734	0.00014309	0.00044235	0.00051704	0.00052192	0.00031613	0.00036919	0.0002409	0.00055922	0.00033156	0.00035693	0.00045533	0.00036431	0.00035481	0.00024317	0.00026579	0.00055807	0.00027494	0.000417	0.00040528	0.00032525	0.00048839	0.00043996	0	0.00089515	0.00038287	0.00029569	0.00052121	0.00064299	0.00031884	0.00022529	0.00068865
Bacteria|Proteobacteria|Gammaproteobacteria|Oceanospirillales	0.00516311	0.00262512	0.00165558	0.00290073	0.00368556	0	0.00017238	0.00021594	0.00026283	0.00017486	6.85e-05	6.027e-05	0.00016144	0.00012623	0.00013128	9.266e-05	0.00024557	0.00015758	0.00019837	0.00027277	0.00016772	9.509e-05	0.00017533	0.00019003	0.00018248	0.00024249	0.000184	0.00020479	0.00014485	0.00023466	0.00011278	0.00018435	0.00015992	0.0002099	0.00010756	0.00011517	0.00017823	0.00019975	0.00020235	0.00016958	0	0.00019011	0.00011385	0.00024144	0.00013875	0.00024934	0.00016167	0.00022052	0.00021685
Bacteria|Proteobacteria|Gammaproteobacteria|Oceanospirillales|Halomonadaceae	0.00516311	0.00262512	0.00165558	0.00290073	0.00368556	0	0.00017238	0.00021594	0.00026283	0.00017486	6.85e-05	6.027e-05	0.00016144	0.00012623	0.00013128	9.266e-05	0.00024557	0.00015758	0.00019837	0.00027277	0.00016772	9.509e-05	0.00017533	0.00019003	0.00018248	0.00024249	0.000184	0.00020479	0.00014485	0.00023466	0.00011278	0.00018435	0.00015992	0.0002099	0.00010756	0.00011517	0.00017823	0.00019975	0.00020235	0.00016958	0	0.00019011	0.00011385	0.00024144	0.00013875	0.00024934	0.00016167	0.00022052	0.00021685
Bacteria|Proteobacteria|Gammaproteobacteria|Pasteurellales	0.0220963	0.011229	0.00577043	0.0113694	0.00755767	0.0101079	0.00071745	0.00103332	0.0246214	0.0352735	0.161264	0.248493	0.019782	0.0094382	0.0074593	0.0251521	0.0529699	0.014059	0.00304114	0.00878634	0.00112024	0.00167845	0.00177283	0.00532897	0.0177114	0.00178816	0.0317813	0.00105403	0.00692977	0.0353563	0.00423288	0.00409012	0.0947136	0.00422456	0.0454715	0.00088616	0.0228783	0.017565	0.0379531	0.00191245	0.00201687	0.00518133	0.0497695	0.017065	0.0195422	0.00461534	0.0158441	0.0121131	0.00117153
Bacteria|Proteobacteria|Gammaproteobacteria|Pasteurellales|Pasteurellaceae	0.0220963	0.011229	0.00577043	0.0113694	0.00755767	0.0101079	0.00071745	0.00103332	0.0246214	0.0352735	0.161264	0.248493	0.019782	0.0094382	0.0074593	0.0251521	0.0529699	0.014059	0.00304114	0.00878634	0.00112024	0.00167845	0.00177283	0.00532897	0.0177114	0.00178816	0.0317813	0.00105403	0.00692977	0.0353563	0.00423288	0.00409012	0.0947136	0.00422456	0.0454715	0.00088616	0.0228783	0.017565	0.0379531	0.00191245	0.00201687	0.00518133	0.0497695	0.017065	0.0195422	0.00461534	0.0158441	0.0121131	0.00117153
Bacteria|Proteobacteria|Gammaproteobacteria|Pseudomonadales	0.00447446	0.0020113	0.00131034	0.00209313	0.00087029	0.00037746	0.00117971	0.00117826	0.00139742	0.00100759	0.00065862	0.00042918	0.00087753	0.00068988	0.00072936	0.00059701	0.00140713	0.00084576	0.00091015	0.00165743	0.00072911	0.0005261	0.00189981	0.00116554	0.00104204	0.00099447	0.00103605	0.00096518	0.00055404	0.00104839	0.00105216	0.00086096	0.00122935	0.00103578	0.00084374	0.00047267	0.0010724	0.00104832	0.00138532	0.00096062	0.00044359	0.00100823	0.00084076	0.00120289	0.00066064	0.00072496	0.00092254	0.001249	0.00094301
Bacteria|Proteobacteria|Gammaproteobacteria|Pseudomonadales|Moraxellaceae	0.00447446	0.00168273	0.00114679	0.00209313	0.00087029	0.0002787	0.00012707	0.0001846	0.00030167	0.00047665	0.00032497	0.00017726	0.00014933	9.984e-05	0.00010185	0.000213	0.00021039	0.0001199	0.00010625	0.00027514	0.00020241	0.00019249	0.00017887	0.0002307	0.00026403	0.00028302	0.00033253	0.00023245	0.00019756	0.00036114	0.00012416	0.00018335	0.00024317	0.00021048	0.00020267	0.00014883	0.00037696	0.00023672	0.00031847	0.0001957	0	0.00044828	0.00052423	0.00016485	0.00025926	0.00028245	0.00021935	0.00031933	0.0002713
Bacteria|Proteobacteria|Gammaproteobacteria|Pseudomonadales|Pseudomonadaceae	0	0.00032857	0.00016355	0	0	9.876e-05	0.00105264	0.00099366	0.00109575	0.00053094	0.00033365	0.00025192	0.0007282	0.00059004	0.00062751	0.00038401	0.00119674	0.00072586	0.0008039	0.00138229	0.0005267	0.00033361	0.00172094	0.00093484	0.00077801	0.00071145	0.00070352	0.00073273	0.00035648	0.00068725	0.000928	0.00067761	0.00098618	0.0008253	0.00064107	0.00032384	0.00069544	0.0008116	0.00106685	0.00076492	0.00044359	0.00055995	0.00031653	0.00103804	0.00040138	0.00044251	0.00070319	0.00092967	0.00067171
Bacteria|Proteobacteria|Gammaproteobacteria|Xanthomonadales	0.0044954	0.00109736	0.00099492	0.00225008	0	0.00024739	0.0004013	0.00045811	0.000514	0.00020527	0.00037297	0.0002263	0.00069627	0.0002978	0.00030614	0.00016811	0.00055689	0.00035024	0.00041532	0.00053578	0.00015087	0.00010793	0.00030435	0.0004174	0.00038284	0.00026752	0.00032756	0.00026066	0.00012914	0.00030949	0.00043668	0.00022198	0.00032359	0.00029308	0.00026677	0.00012253	0.00032876	0.0003373	0.00068893	0.00031303	0.00017483	0.0001877	0.00017366	0.00050525	0.00011646	0.00012422	0.00038566	0.00048957	0.00029445
Bacteria|Proteobacteria|Gammaproteobacteria|Xanthomonadales|Xanthomonadaceae	0.0044954	0.00109736	0.00099492	0.00225008	0	0.00024739	0.0004013	0.00045811	0.000514	0.00020527	0.00037297	0.0002263	0.00069627	0.0002978	0.00030614	0.00016811	0.00055689	0.00035024	0.00041532	0.00053578	0.00015087	0.00010793	0.00030435	0.0004174	0.00038284	0.00026752	0.00032756	0.00026066	0.00012914	0.00030949	0.00043668	0.00022198	0.00032359	0.00029308	0.00026677	0.00012253	0.00032876	0.0003373	0.00068893	0.00031303	0.00017483	0.0001877	0.00017366	0.00050525	0.00011646	0.00012422	0.00038566	0.00048957	0.00029445
Bacteria|Spirochaetes	0	0.00053545	0.00101261	0	0	0.0002378	0.00538141	0.0100849	0.0037919	0.0098262	0.00045787	0.00242436	0.00943082	0.00985111	0.00088959	0.00021091	0.0195641	0.0206055	0.00859554	0.0237794	0.0104164	0.00403332	0.0469571	0.0172377	0.0138716	0.0155663	0.0071916	0.0238916	0.0210284	0.00281365	0.00397682	0.0286162	0.006134	0.0304756	0.0109444	0.00925526	0.0238848	0.0112795	0.0207514	0.0413606	0.0403017	0.0115704	0.00101167	0.0139234	0.020423	0.0229745	0.0279627	0.00826536	0.0231929
Bacteria|Spirochaetes|Spirochaetia	0	0.00053545	0.00101261	0	0	0.0002378	0.00538141	0.0100849	0.0037919	0.0098262	0.00045787	0.00242436	0.00943082	0.00985111	0.00088959	0.00021091	0.0195641	0.0206055	0.00859554	0.0237794	0.0104164	0.00403332	0.0469571	0.0172377	0.0138716	0.0155663	0.0071916	0.0238916	0.0210284	0.00281365	0.00397682	0.0286162	0.006134	0.0304756	0.0109444	0.00925526	0.0238848	0.0112795	0.0207514	0.0413606	0.0403017	0.0115704	0.00101167	0.0139234	0.020423	0.0229745	0.0279627	0.00826536	0.0231929
Bacteria|Spirochaetes|Spirochaetia|Spirochaetales	0	0.00053545	0.00101261	0	0	0.0002378	0.00538141	0.0100849	0.0037919	0.0098262	0.00045787	0.00242436	0.00943082	0.00985111	0.00088959	0.00021091	0.0195641	0.0206055	0.00859554	0.0237794	0.0104164	0.00403332	0.0469571	0.0172377	0.0138716	0.0155663	0.0071916	0.0238916	0.0210284	0.00281365	0.00397682	0.0286162	0.006134	0.0304756	0.0109444	0.00925526	0.0238848	0.0112795	0.0207514	0.0413606	0.0403017	0.0115704	0.00101167	0.0139234	0.020423	0.0229745	0.0279627	0.00826536	0.0231929
Bacteria|Spirochaetes|Spirochaetia|Spirochaetales|Spirochaetaceae	0	0.00053545	0.00101261	0	0	0.0002378	0.00538141	0.0100849	0.0037919	0.0098262	0.00045787	0.00242436	0.00943082	0.00985111	0.00088959	0.00021091	0.0195641	0.0206055	0.00859554	0.0237794	0.0104164	0.00403332	0.0469571	0.0172377	0.0138716	0.0155663	0.0071916	0.0238916	0.0210284	0.00281365	0.00397682	0.0286162	0.006134	0.0304756	0.0109444	0.00925526	0.0238848	0.0112795	0.0207514	0.0413606	0.0403017	0.0115704	0.00101167	0.0139234	0.020423	0.0229745	0.0279627	0.00826536	0.0231929
Bacteria|Synergistetes	0	0	0	0	0	0	0.00115432	0.00104922	0.00098015	0.00076656	2.388e-05	1.204e-05	0.00079329	0.0005924	0.00012392	8.277e-05	0.00145037	0.00159634	0.00224858	0.00125591	0.00274599	0.00097504	0.00197137	0.00196691	0.0014342	0.00139652	0.00043822	0.00197351	0.00130373	0.00019606	0.00026598	0.00126601	0.0002659	0.00227067	0.00039999	0.00232445	0.00082732	0.00036614	0.00043277	0.00418797	0.00186169	0.00201068	4.604e-05	0.00139903	0.00185233	0.00174593	0.00136771	0.00031929	0.00162594
Bacteria|Synergistetes|Synergistia	0	0	0	0	0	0	0.00115432	0.00104922	0.00098015	0.00076656	2.388e-05	1.204e-05	0.00079329	0.0005924	0.00012392	8.277e-05	0.00145037	0.00159634	0.00224858	0.00125591	0.00274599	0.00097504	0.00197137	0.00196691	0.0014342	0.00139652	0.00043822	0.00197351	0.00130373	0.00019606	0.00026598	0.00126601	0.0002659	0.00227067	0.00039999	0.00232445	0.00082732	0.00036614	0.00043277	0.00418797	0.00186169	0.00201068	4.604e-05	0.00139903	0.00185233	0.00174593	0.00136771	0.00031929	0.00162594
Bacteria|Synergistetes|Synergistia|Synergistales	0	0	0	0	0	0	0.00115432	0.00104922	0.00098015	0.00076656	2.388e-05	1.204e-05	0.00079329	0.0005924	0.00012392	8.277e-05	0.00145037	0.00159634	0.00224858	0.00125591	0.00274599	0.00097504	0.00197137	0.00196691	0.0014342	0.00139652	0.00043822	0.00197351	0.00130373	0.00019606	0.00026598	0.00126601	0.0002659	0.00227067	0.00039999	0.00232445	0.00082732	0.00036614	0.00043277	0.00418797	0.00186169	0.00201068	4.604e-05	0.00139903	0.00185233	0.00174593	0.00136771	0.00031929	0.00162594
Bacteria|Synergistetes|Synergistia|Synergistales|Synergistaceae	0	0	0	0	0	0	0.00115432	0.00104922	0.00098015	0.00076656	2.388e-05	1.204e-05	0.00079329	0.0005924	0.00012392	8.277e-05	0.00145037	0.00159634	0.00224858	0.00125591	0.00274599	0.00097504	0.00197137	0.00196691	0.0014342	0.00139652	0.00043822	0.00197351	0.00130373	0.00019606	0.00026598	0.00126601	0.0002659	0.00227067	0.00039999	0.00232445	0.00082732	0.00036614	0.00043277	0.00418797	0.00186169	0.00201068	4.604e-05	0.00139903	0.00185233	0.00174593	0.00136771	0.00031929	0.00162594
Bacteria|Actinobacteria	0.557725	0.783594	0.832214	0.542405	0.64977	0.872142	0.863405	0.642644	0.249846	0.209944	0.0920645	0.0241315	0.263657	0.529794	0.150162	0.113577	0.453756	0.432011	0.40156	0.108083	0.0556165	0.134159	0.180705	0.340393	0.27984	0.230928	0.190176	0.214114	0.159332	0.204567	0.199247	0.193106	0.0985294	0.170153	0.0950838	0.077539	0.0612677	0.122979	0.103099	0.237288	0.142087	0.101093	0.0269073	0.430265	0.0771238	0.089133	0.156751	0.156456	0.083994
Bacteria|Actinobacteria|Actinobacteria	0.137147	0.296477	0.284769	0.217652	0.115466	0.0285555	0.251058	0.31061	0.151268	0.162512	0.0919952	0.0240719	0.256922	0.499828	0.146668	0.104906	0.367748	0.30379	0.337387	0.10001	0.0227973	0.0907423	0.152208	0.307006	0.269073	0.173869	0.185658	0.167362	0.0841604	0.184305	0.174364	0.173833	0.0954508	0.0862227	0.0906309	0.0554567	0.0387549	0.118035	0.0933295	0.147909	0.122246	0.0712227	0.0264439	0.402101	0.0483112	0.075325	0.135612	0.15152	0.0800717
Bacteria|Actinobacteria|Actinobacteria|Actinomycetales	0.0546939	0.231624	0.252972	0.104919	0.0627954	0.0121481	0.230218	0.247469	0.0915522	0.0588701	0.0336717	0.00651634	0.134807	0.188019	0.0461826	0.0494526	0.265412	0.276953	0.271266	0.0575276	0.0169275	0.0789868	0.0931912	0.111677	0.11606	0.137795	0.0742175	0.155333	0.0630296	0.0861786	0.0808401	0.112704	0.036108	0.0716386	0.0378947	0.0475236	0.0242064	0.0358995	0.035933	0.106769	0.100631	0.0609645	0.0079029	0.159571	0.0338987	0.0590486	0.0809278	0.0595318	0.0596256
Bacteria|Actinobacteria|Actinobacteria|Actinomycetales|Actinomycetaceae	0.0546939	0.231624	0.252972	0.104919	0.0627954	0.0121481	0.230218	0.247469	0.0915522	0.0588701	0.0336717	0.00651634	0.134807	0.188019	0.0461826	0.0494526	0.265412	0.276953	0.271266	0.0575276	0.0169275	0.0789868	0.0931912	0.111677	0.11606	0.137795	0.0742175	0.155333	0.0630296	0.0861786	0.0808401	0.112704	0.036108	0.0716386	0.0378947	0.0475236	0.0242064	0.0358995	0.035933	0.106769	0.100631	0.0609645	0.0079029	0.159571	0.0338987	0.0590486	0.0809278	0.0595318	0.0596256
Bacteria|Actinobacteria|Actinobacteria|Bifidobacteriales	0.0154139	0.0169938	0.00746688	0.0248678	0.015035	0.00326655	0.00132663	0.00181365	0.00102079	0.00102179	0.00010009	9.087e-05	0.00037191	0.00040645	0.0006592	0.00043948	0.00150741	0.00204514	0.00060761	0.00036449	0.00244055	0.00208267	0.00047914	0.00066144	0.0004675	0.00155525	0.00046233	0.00075452	0.00115825	0.00040833	0.00058102	0.00041369	0.0001982	0.00276086	0.00027521	0.0006039	0.0006649	0.00019085	0.00059465	0.00175635	0.00040608	0.00439381	0.00014993	0.00081209	0.0020932	0.00241772	0.00081532	0.00037413	0.00119237
Bacteria|Actinobacteria|Actinobacteria|Bifidobacteriales|Bifidobacteriaceae	0.0154139	0.0169938	0.00746688	0.0248678	0.015035	0.00326655	0.00132663	0.00181365	0.00102079	0.00102179	0.00010009	9.087e-05	0.00037191	0.00040645	0.0006592	0.00043948	0.00150741	0.00204514	0.00060761	0.00036449	0.00244055	0.00208267	0.00047914	0.00066144	0.0004675	0.00155525	0.00046233	0.00075452	0.00115825	0.00040833	0.00058102	0.00041369	0.0001982	0.00276086	0.00027521	0.0006039	0.0006649	0.00019085	0.00059465	0.00175635	0.00040608	0.00439381	0.00014993	0.00081209	0.0020932	0.00241772	0.00081532	0.00037413	0.00119237
Bacteria|Actinobacteria|Actinobacteria|Corynebacteriales	0.0356593	0.030914	0.015829	0.0538551	0.0221138	0.00819766	0.00245381	0.00437674	0.0209089	0.0357202	0.00963645	0.00035164	0.0185029	0.183913	0.0405001	0.00653218	0.0206342	0.00201763	0.0219152	0.00480502	0.00087293	0.00144497	0.0250908	0.104089	0.0430674	0.00750613	0.045387	0.00212316	0.0124162	0.0334257	0.0440156	0.0227152	0.00414157	0.00234164	0.0165688	0.0029394	0.00214385	0.0151985	0.0250226	0.00561637	0.00185597	0.00147091	0.00096222	0.129586	0.00427666	0.00215087	0.00854348	0.0160829	0.00149954
Bacteria|Actinobacteria|Actinobacteria|Corynebacteriales|Corynebacteriaceae	0.0338702	0.0278822	0.0145218	0.0483905	0.0190121	0.00789984	0.00153052	0.00328307	0.0202729	0.0353545	0.00947115	0.00027654	0.0179197	0.183338	0.0400848	0.0062288	0.0196165	0.00124242	0.0211214	0.00440973	0.0006173	0.00112119	0.0245685	0.103194	0.0424645	0.0069914	0.0449964	0.00159479	0.012176	0.0329627	0.0438503	0.0222743	0.00387581	0.00179938	0.0163129	0.00270953	0.00190288	0.0149834	0.0248084	0.00499276	0.0016261	0.00099166	0.0008665	0.128545	0.00410796	0.00184494	0.00806181	0.015737	0.00101973
Bacteria|Actinobacteria|Actinobacteria|Corynebacteriales|Mycobacteriaceae	0.00178902	0.00303181	0.00130723	0.0054645	0.00254197	0.00029782	0.00053529	0.00064073	0.00036318	0.0002097	9.288e-05	3.831e-05	0.000338	0.00032803	0.00022347	0.00016334	0.00056192	0.00042071	0.00042305	0.00022952	0.00013379	0.00019319	0.00030681	0.00052653	0.00034697	0.00028698	0.00023061	0.00028046	0.0001387	0.00026695	8.485e-05	0.00025407	0.00015388	0.00030806	0.0001457	0.00012934	0.00013871	0.00013038	0.00011842	0.00035078	0.00012106	0.00027848	5.707e-05	0.00061109	8.841e-05	0.00017533	0.00027616	0.00020275	0.00028678
Bacteria|Actinobacteria|Actinobacteria|Corynebacteriales|Nocardiaceae	0	0	0	0	0.00055972	0	0.000388	0.00045294	0.0002729	0.00015597	7.242e-05	3.679e-05	0.00024518	0.00024774	0.00019178	0.00014004	0.00045577	0.0003545	0.00037072	0.00016577	0.00012184	0.00013059	0.00021551	0.00036787	0.00025598	0.00022775	0.00016002	0.00024791	0.00010149	0.00019615	8.042e-05	0.00018684	0.00011188	0.0002342	0.00011021	0.00010053	0.00010226	8.473e-05	9.579e-05	0.00027283	0.00010881	0.00020077	3.865e-05	0.00043057	8.029e-05	0.0001306	0.00020551	0.00014307	0.00019303
Bacteria|Actinobacteria|Actinobacteria|Micrococcales	0.0275851	0.0137376	0.00713548	0.0296996	0.0120557	0.00412649	0.00433498	0.00591426	0.0064615	0.0074623	0.0444564	0.0166158	0.0339009	0.0324554	0.0458614	0.033388	0.015913	0.00510975	0.00858928	0.00408352	0.00100714	0.00159209	0.00206931	0.00968221	0.0477206	0.0025461	0.0236305	0.00222392	0.00169751	0.0183685	0.00235503	0.00299015	0.00514377	0.00275271	0.0182656	0.00119283	0.00270666	0.0134578	0.004076	0.00285344	0.00165822	0.00205594	0.00843806	0.00634175	0.00087741	0.00174592	0.00316897	0.0472315	0.00190103
Bacteria|Actinobacteria|Actinobacteria|Micrococcales|Brevibacteriaceae	0	0	0	0	0	0	0.0001067	0.00015881	8.756e-05	6.029e-05	1.933e-05	8.92e-06	0.00016979	6.197e-05	7.801e-05	5.862e-05	0.00013138	8.204e-05	7.62e-05	3.673e-05	5.599e-05	7.25e-05	5.185e-05	0.00011648	0.00013158	7.487e-05	4.62e-05	6.009e-05	4.901e-05	6.362e-05	1.265e-05	4.81e-05	2.981e-05	0.00010378	3.372e-05	2.787e-05	3.836e-05	2.136e-05	3.866e-05	8.115e-05	0	8.134e-05	1.484e-05	0.00012339	3.43e-05	5.461e-05	6.728e-05	5.711e-05	6.599e-05
Bacteria|Actinobacteria|Actinobacteria|Micrococcales|Cellulomonadaceae	0	0	0	0	0	0	0.00030344	0.00041863	0.00020644	7.677e-05	4.675e-05	2.653e-05	0.00025606	0.0002036	0.00020633	0.00012909	0.00048346	0.00028521	0.00026294	0.00010018	4.743e-05	8.579e-05	0.00012332	0.00016862	0.00018826	0.00015141	0.0001223	0.00013193	7.387e-05	0.00017831	4.871e-05	0.00013009	8.044e-05	0.00017284	9.641e-05	5.612e-05	6.799e-05	3.867e-05	4.603e-05	0.00015142	0.00014185	0.00012013	2.915e-05	0.00023739	4.191e-05	8.686e-05	0.00014428	0.00010095	0.00010972
Bacteria|Actinobacteria|Actinobacteria|Micrococcales|Dermabacteraceae	0	0	0	0	0	0	0.00037994	0.00048079	0.00022988	0.0001263	6.092e-05	3.088e-05	0.00029018	0.00023214	0.00022415	0.00016592	0.00050853	0.00032194	0.00032115	0.00011245	7.377e-05	0.00011505	0.0001586	0.00031041	0.00023809	0.00019956	0.0001477	0.0002015	9.129e-05	0.00020183	9.562e-05	0.00015912	8.507e-05	0.00019109	0.00011575	6.495e-05	8.269e-05	5.81e-05	6.965e-05	0.00020982	0.00019144	0.00012755	3.685e-05	0.00034883	5.535e-05	0.0001004	0.00018982	0.00013603	0.00015685
Bacteria|Actinobacteria|Actinobacteria|Micrococcales|Intrasporangiaceae	0.0101385	0.00489177	0.00299454	0.01246	0.0038633	0.00034523	0.00042716	0.00056542	0.00024717	0.00013322	7.057e-05	3.221e-05	0.00031841	0.00025069	0.00021974	0.00014992	0.00054819	0.0003632	0.00035371	0.00015083	8.735e-05	0.00011751	0.00019412	0.00032466	0.00028819	0.00020546	0.00019197	0.00020896	0.00011848	0.00022711	0.00012365	0.00018903	9.75e-05	0.00022861	0.00010514	8.576e-05	8.639e-05	6.455e-05	7.015e-05	0.00024745	0.00020899	0.00015138	3.019e-05	0.00041879	6.252e-05	0.00011146	0.00019922	0.000163	0.00016905
Bacteria|Actinobacteria|Actinobacteria|Micrococcales|Microbacteriaceae	0.0020225	0.00090513	0.00074478	0.00249981	0.00109338	0	0.00172401	0.00199751	0.00109749	0.00056619	0.00022967	0.0001346	0.0011587	0.00100088	0.00091315	0.00067838	0.00204863	0.001469	0.00139926	0.00062104	0.00038266	0.00057307	0.00080492	0.00119721	0.00100554	0.00094559	0.00065247	0.00086649	0.00045335	0.00082668	0.00039947	0.00076589	0.00040312	0.00103004	0.0004325	0.00036899	0.00040811	0.00028413	0.00035299	0.0010017	0.00060611	0.00078398	0.00016168	0.0014853	0.00028565	0.00051846	0.00078788	0.00058914	0.00074082
Bacteria|Actinobacteria|Actinobacteria|Micrococcales|Micrococcaceae	0.0154241	0.00794074	0.00339616	0.0147397	0.00709905	0.00378126	0.00103334	0.00187146	0.0043781	0.00641144	0.0439771	0.016361	0.0314232	0.0304847	0.0440302	0.0320768	0.0116869	0.00226975	0.00587443	0.00295013	0.00030707	0.00053517	0.00059534	0.00735736	0.0456672	0.00080167	0.0223426	0.00059245	0.00084024	0.0166933	0.00154505	0.00155367	0.00436662	0.00085611	0.0173885	0.00052314	0.00195362	0.0129481	0.00342348	0.00097389	0.00037598	0.00067121	0.00813981	0.00348095	0.00034945	0.00076786	0.00163021	0.0460911	0.00055272
Bacteria|Actinobacteria|Actinobacteria|Micrococcales|Promicromonosporaceae	0	0	0	0	0	0	0.00036039	0.00042164	0.00021486	8.809e-05	5.208e-05	2.162e-05	0.00028461	0.00022138	0.00018974	0.0001292	0.00050585	0.00031861	0.00030159	0.00011216	5.287e-05	9.3e-05	0.00014116	0.00020747	0.00020169	0.00016754	0.00012726	0.0001625	7.127e-05	0.00017765	0.00012988	0.00014425	8.121e-05	0.00017024	9.359e-05	6.6e-05	6.95e-05	4.282e-05	7.504e-05	0.00018801	0.00013385	0.00012035	2.554e-05	0.0002471	4.823e-05	0.00010627	0.00015028	9.414e-05	0.00010588
Bacteria|Actinobacteria|Actinobacteria|Micromonosporales	0	0	0	0	0	0	0.00053958	0.00053412	0.00025933	0.00013402	6.621e-05	3.022e-05	0.00032174	0.00028086	0.00017089	0.00012169	0.00053596	0.0004332	0.00044597	0.00020008	0.00010828	0.00013815	0.00023942	0.00036999	0.00027311	0.00023003	0.0001611	0.00025405	0.00011306	0.0002077	8.988e-05	0.00021637	0.00011983	0.00025622	0.00011121	0.00011366	0.000109	8.376e-05	9.832e-05	0.00031476	0.0001874	0.00020915	3.68e-05	0.00045664	8.733e-05	0.00013609	0.00020989	0.0001726	0.00019281
Bacteria|Actinobacteria|Actinobacteria|Micromonosporales|Micromonosporaceae	0	0	0	0	0	0	0.00053958	0.00053412	0.00025933	0.00013402	6.621e-05	3.022e-05	0.00032174	0.00028086	0.00017089	0.00012169	0.00053596	0.0004332	0.00044597	0.00020008	0.00010828	0.00013815	0.00023942	0.00036999	0.00027311	0.00023003	0.0001611	0.00025405	0.00011306	0.0002077	8.988e-05	0.00021637	0.00011983	0.00025622	0.00011121	0.00011366	0.000109	8.376e-05	9.832e-05	0.00031476	0.0001874	0.00020915	3.68e-05	0.00045664	8.733e-05	0.00013609	0.00020989	0.0001726	0.00019281
Bacteria|Actinobacteria|Actinobacteria|Propionibacteriales	0.0037944	0.00320754	0.00120751	0.0043109	0.00265906	0.00081669	0.00976214	0.0479334	0.0297778	0.0586582	0.00377653	0.00033501	0.0674428	0.0933495	0.012472	0.0144144	0.0609358	0.0149696	0.0323041	0.0320948	0.00092302	0.00580965	0.0285489	0.0788834	0.0601685	0.0231019	0.0410256	0.00542192	0.00514967	0.0447211	0.0459902	0.033736	0.0491502	0.00519763	0.0169467	0.00252484	0.00842147	0.0528101	0.0271779	0.0290016	0.0166414	0.0011388	0.00879085	0.103321	0.00669172	0.00915438	0.0408048	0.027437	0.0147517
Bacteria|Actinobacteria|Actinobacteria|Propionibacteriales|Nocardioidaceae	0	0	0	0	0	0	0.00059389	0.00085137	0.00039981	0.00022244	7.628e-05	2.97e-05	0.00047189	0.00032849	0.00023453	0.00016767	0.00072392	0.00046115	0.00051701	0.00027624	0.00014705	0.00017103	0.00029689	0.00060825	0.00038083	0.00031146	0.00024198	0.00030742	0.00014635	0.00028929	0.00013089	0.00025724	0.00017954	0.00032601	0.00015357	0.00014489	0.00012779	0.0001215	0.00011021	0.00039694	0.00029192	0.00023733	4.074e-05	0.00067267	0.00011042	0.00018034	0.00030084	0.0001806	0.0003256
Bacteria|Actinobacteria|Actinobacteria|Propionibacteriales|Propionibacteriaceae	0.0037944	0.00320754	0.00120751	0.0043109	0.00265906	0.00081669	0.00916825	0.0470821	0.029378	0.0584357	0.00370025	0.00030531	0.066971	0.093021	0.0122374	0.0142467	0.0602119	0.0145085	0.0317871	0.0318185	0.00077597	0.00563862	0.028252	0.0782752	0.0597876	0.0227904	0.0407837	0.0051145	0.00500332	0.0444318	0.0458593	0.0334787	0.0489707	0.00487162	0.0167931	0.00237995	0.00829368	0.0526886	0.0270677	0.0286047	0.0163495	0.00090147	0.00875011	0.102648	0.0065813	0.00897404	0.040504	0.0272564	0.0144261
Bacteria|Actinobacteria|Actinobacteria|Pseudonocardiales	0	0	0	0	0	0	0.00057089	0.00061937	0.00036655	0.00017374	7.159e-05	3.165e-05	0.00036227	0.000315	0.00018831	0.00013967	0.0006276	0.0004952	0.00048158	0.00022556	0.00012983	0.00016324	0.00027384	0.00042122	0.00031197	0.0002839	0.00018552	0.00029151	0.00014473	0.00022959	0.00012976	0.00025484	0.00015462	0.0002991	0.00013657	0.00012908	0.0001271	0.00010291	0.00011185	0.00034954	0.00016398	0.00024896	3.801e-05	0.00051532	8.585e-05	0.00015534	0.00025931	0.00017239	0.00023248
Bacteria|Actinobacteria|Actinobacteria|Pseudonocardiales|Pseudonocardiaceae	0	0	0	0	0	0	0.00057089	0.00061937	0.00036655	0.00017374	7.159e-05	3.165e-05	0.00036227	0.000315	0.00018831	0.00013967	0.0006276	0.0004952	0.00048158	0.00022556	0.00012983	0.00016324	0.00027384	0.00042122	0.00031197	0.0002839	0.00018552	0.00029151	0.00014473	0.00022959	0.00012976	0.00025484	0.00015462	0.0002991	0.00013657	0.00012908	0.0001271	0.00010291	0.00011185	0.00034954	0.00016398	0.00024896	3.801e-05	0.00051532	8.585e-05	0.00015534	0.00025931	0.00017239	0.00023248
Bacteria|Actinobacteria|Actinobacteria|Streptomycetales	0	0	0.00015804	0	0.00080726	0	0.00171352	0.00180263	0.00085337	0.00043712	0.00020269	9.471e-05	0.0011302	0.00101093	0.00059064	0.00038519	0.00203598	0.00165064	0.00165363	0.00065838	0.00035559	0.0004893	0.00225543	0.00112573	0.00092427	0.00078596	0.00054176	0.00088815	0.00042153	0.00070957	0.00033663	0.0007424	0.00040722	0.00090373	0.00040859	0.00040096	0.00034711	0.00027048	0.00029205	0.00115197	0.00064918	0.00068265	0.00011674	0.00137593	0.00028184	0.00047877	0.00082127	0.00047529	0.00061572
Bacteria|Actinobacteria|Actinobacteria|Streptomycetales|Streptomycetaceae	0	0	0.00015804	0	0.00080726	0	0.00171352	0.00180263	0.00085337	0.00043712	0.00020269	9.471e-05	0.0011302	0.00101093	0.00059064	0.00038519	0.00203598	0.00165064	0.00165363	0.00065838	0.00035559	0.0004893	0.00225543	0.00112573	0.00092427	0.00078596	0.00054176	0.00088815	0.00042153	0.00070957	0.00033663	0.0007424	0.00040722	0.00090373	0.00040859	0.00040096	0.00034711	0.00027048	0.00029205	0.00115197	0.00064918	0.00068265	0.00011674	0.00137593	0.00028184	0.00047877	0.00082127	0.00047529	0.00061572
Bacteria|Actinobacteria|Actinobacteria|Streptosporangiales	0	0	0	0	0	0	0.00013802	0.00014722	6.788e-05	3.486e-05	1.354e-05	5.69e-06	8.19e-05	7.774e-05	4.287e-05	3.305e-05	0.00014642	0.00011586	0.00012316	5.088e-05	3.253e-05	3.547e-05	5.957e-05	9.616e-05	7.964e-05	6.445e-05	4.681e-05	7.155e-05	2.978e-05	5.545e-05	2.582e-05	6.026e-05	2.74e-05	7.22e-05	2.357e-05	2.844e-05	2.844e-05	2.09e-05	2.31e-05	9.567e-05	5.288e-05	5.79e-05	8.34e-06	0.00012197	1.843e-05	3.731e-05	6.08e-05	4.206e-05	6.041e-05
Bacteria|Actinobacteria|Actinobacteria|Streptosporangiales|Nocardiopsaceae	0	0	0	0	0	0	0.00013802	0.00014722	6.788e-05	3.486e-05	1.354e-05	5.69e-06	8.19e-05	7.774e-05	4.287e-05	3.305e-05	0.00014642	0.00011586	0.00012316	5.088e-05	3.253e-05	3.547e-05	5.957e-05	9.616e-05	7.964e-05	6.445e-05	4.681e-05	7.155e-05	2.978e-05	5.545e-05	2.582e-05	6.026e-05	2.74e-05	7.22e-05	2.357e-05	2.844e-05	2.844e-05	2.09e-05	2.31e-05	9.567e-05	5.288e-05	5.79e-05	8.34e-06	0.00012197	1.843e-05	3.731e-05	6.08e-05	4.206e-05	6.041e-05
Bacteria|Actinobacteria|Coriobacteriia	0.420578	0.487117	0.547445	0.324753	0.534304	0.843586	0.612348	0.332034	0.0985781	0.0474319	6.935e-05	5.957e-05	0.00673508	0.0299654	0.00349423	0.00867114	0.0860074	0.128221	0.0641733	0.00807273	0.0328191	0.0434171	0.0284972	0.0333874	0.0107667	0.0570594	0.00451799	0.0467522	0.0751721	0.0202626	0.0248827	0.0192724	0.00307859	0.0839299	0.00445292	0.0220823	0.0225128	0.0049437	0.00976942	0.0893793	0.0198416	0.0298702	0.00046341	0.0281636	0.0288127	0.013808	0.0211389	0.00493643	0.00392235
Bacteria|Actinobacteria|Coriobacteriia|Coriobacteriales	0.416848	0.485587	0.546198	0.321575	0.532212	0.842909	0.609217	0.328588	0.0974559	0.0471991	4.384e-05	3.879e-05	0.0065197	0.0297486	0.00337157	0.00857432	0.0856157	0.127761	0.0635104	0.00786332	0.0323683	0.0429465	0.0280514	0.0329445	0.0104834	0.0563124	0.00420609	0.0453656	0.0746274	0.0200356	0.0247071	0.0189697	0.00293031	0.0817198	0.00430957	0.0216068	0.0218607	0.00485726	0.00953967	0.0884373	0.0193762	0.0286481	0.00042568	0.0277975	0.0284522	0.0131223	0.0194602	0.0047291	0.00343791
Bacteria|Actinobacteria|Coriobacteriia|Coriobacteriales|Atopobiaceae	0.416848	0.485587	0.546198	0.321575	0.532212	0.842909	0.606657	0.324691	0.0965471	0.0470405	3.695e-05	3.165e-05	0.00643683	0.0295534	0.00329668	0.00848344	0.085447	0.127576	0.0630537	0.00778429	0.0320819	0.0425692	0.027845	0.0326637	0.0103369	0.0558859	0.00398061	0.0443	0.0741824	0.0199062	0.0245393	0.018832	0.0028479	0.0802363	0.00424501	0.0212473	0.0213563	0.00481905	0.00941975	0.0876813	0.019162	0.0280285	0.00041655	0.027582	0.0281526	0.0126539	0.0180878	0.00458538	0.00309885
Bacteria|Actinobacteria|Coriobacteriia|Coriobacteriales|Coriobacteriaceae	0	0	0	0	0	0	0.00255905	0.00389678	0.00090883	0.00015857	6.89e-06	7.14e-06	8.287e-05	0.00019525	7.489e-05	9.088e-05	0.00016871	0.00018475	0.00045667	7.903e-05	0.00028649	0.00037732	0.0002064	0.00028079	0.00014652	0.00042649	0.00022548	0.00106566	0.00044508	0.00012942	0.00016782	0.00013767	8.241e-05	0.00148358	6.456e-05	0.0003595	0.00050441	3.821e-05	0.00011992	0.00075601	0.00021418	0.00061961	9.13e-06	0.00021549	0.00029957	0.00046841	0.00137247	0.00014372	0.00033906
Bacteria|Actinobacteria|Coriobacteriia|Eggerthellales	0.00373007	0.00153021	0.00124639	0.00317836	0.00209118	0.0006774	0.00313105	0.00344566	0.00112216	0.00023276	2.551e-05	2.078e-05	0.00021538	0.00021675	0.00012266	9.682e-05	0.00039171	0.00045946	0.00066288	0.00020941	0.0004508	0.00047056	0.00044583	0.00044294	0.00028331	0.00074707	0.0003119	0.00138658	0.00054467	0.00022695	0.00017562	0.00030274	0.00014828	0.00221	0.00014335	0.00047551	0.00065212	8.644e-05	0.00022975	0.00094198	0.00046539	0.00122209	3.773e-05	0.00036608	0.00036048	0.00068571	0.0016787	0.00020733	0.00048444
Bacteria|Actinobacteria|Coriobacteriia|Eggerthellales|Eggerthellaceae	0.00373007	0.00153021	0.00124639	0.00317836	0.00209118	0.0006774	0.00313105	0.00344566	0.00112216	0.00023276	2.551e-05	2.078e-05	0.00021538	0.00021675	0.00012266	9.682e-05	0.00039171	0.00045946	0.00066288	0.00020941	0.0004508	0.00047056	0.00044583	0.00044294	0.00028331	0.00074707	0.0003119	0.00138658	0.00054467	0.00022695	0.00017562	0.00030274	0.00014828	0.00221	0.00014335	0.00047551	0.00065212	8.644e-05	0.00022975	0.00094198	0.00046539	0.00122209	3.773e-05	0.00036608	0.00036048	0.00068571	0.0016787	0.00020733	0.00048444
Bacteria|Chloroflexi	0.00512769	0.00363453	0.0103795	0.0358444	0.00338807	0.01414	0.0167843	0.0735919	0.0792508	0.0345231	2.835e-05	8.72e-06	0.00759438	0.0170348	0.00159788	0.0012961	0.0501833	0.0733312	0.0845891	0.0169038	0.0749176	0.0314734	0.0481409	0.0532719	0.00911205	0.0519906	0.0142198	0.0754556	0.0317999	0.00653845	0.00804562	0.0490785	0.00591507	0.0481659	0.0058655	0.0408672	0.0164397	0.00977644	0.0278803	0.0977745	0.0326324	0.0679747	0.00101695	0.00597276	0.0477012	0.0696498	0.0857151	0.00995323	0.109935
Bacteria|Chloroflexi|Anaerolineae	0.00512769	0.00363453	0.0103795	0.0358444	0.00338807	0.01414	0.0167843	0.0735919	0.0792508	0.0345231	2.835e-05	8.72e-06	0.00759438	0.0170348	0.00159788	0.0012961	0.0501833	0.0733312	0.0845891	0.0169038	0.0749176	0.0314734	0.0481409	0.0532719	0.00911205	0.0519906	0.0142198	0.0754556	0.0317999	0.00653845	0.00804562	0.0490785	0.00591507	0.0481659	0.0058655	0.0408672	0.0164397	0.00977644	0.0278803	0.0977745	0.0326324	0.0679747	0.00101695	0.00597276	0.0477012	0.0696498	0.0857151	0.00995323	0.109935
Bacteria|Chloroflexi|Anaerolineae|Anaerolineales	0.00512769	0.00363453	0.0103795	0.0358444	0.00338807	0.01414	0.0167843	0.0735919	0.0792508	0.0345231	2.835e-05	8.72e-06	0.00759438	0.0170348	0.00159788	0.0012961	0.0501833	0.0733312	0.0845891	0.0169038	0.0749176	0.0314734	0.0481409	0.0532719	0.00911205	0.0519906	0.0142198	0.0754556	0.0317999	0.00653845	0.00804562	0.0490785	0.00591507	0.0481659	0.0058655	0.0408672	0.0164397	0.00977644	0.0278803	0.0977745	0.0326324	0.0679747	0.00101695	0.00597276	0.0477012	0.0696498	0.0857151	0.00995323	0.109935
Bacteria|Chloroflexi|Anaerolineae|Anaerolineales|Anaerolineaceae	0.00512769	0.00363453	0.0103795	0.0358444	0.00338807	0.01414	0.0167843	0.0735919	0.0792508	0.0345231	2.835e-05	8.72e-06	0.00759438	0.0170348	0.00159788	0.0012961	0.0501833	0.0733312	0.0845891	0.0169038	0.0749176	0.0314734	0.0481409	0.0532719	0.00911205	0.0519906	0.0142198	0.0754556	0.0317999	0.00653845	0.00804562	0.0490785	0.00591507	0.0481659	0.0058655	0.0408672	0.0164397	0.00977644	0.0278803	0.0977745	0.0326324	0.0679747	0.00101695	0.00597276	0.0477012	0.0696498	0.0857151	0.00995323	0.109935
Bacteria|Deinococcus-Thermus	0.010078	0.00246928	0.00257	0.0064765	0.0049477	0.0002863	0.00024902	0.00032383	0.00020808	7.77e-05	3.89e-05	2.178e-05	0.00014648	0.00014156	9.422e-05	6.069e-05	0.00030755	0.00026311	0.00028621	0.00018864	0.00013373	7.571e-05	0.00018244	0.00020978	0.00016365	0.0001507	0.00010073	0.0001702	8.888e-05	0.00010387	1.64e-05	0.00013917	8.22e-05	0.00022829	8.007e-05	0.00010899	8.189e-05	7.579e-05	8.436e-05	0.00024552	6.248e-05	0.00014144	2.874e-05	0.00023035	7.544e-05	9.175e-05	0.00013307	0.00010139	0.00015227
Bacteria|Deinococcus-Thermus|Deinococci	0.010078	0.00246928	0.00257	0.0064765	0.0049477	0.0002863	0.00024902	0.00032383	0.00020808	7.77e-05	3.89e-05	2.178e-05	0.00014648	0.00014156	9.422e-05	6.069e-05	0.00030755	0.00026311	0.00028621	0.00018864	0.00013373	7.571e-05	0.00018244	0.00020978	0.00016365	0.0001507	0.00010073	0.0001702	8.888e-05	0.00010387	1.64e-05	0.00013917	8.22e-05	0.00022829	8.007e-05	0.00010899	8.189e-05	7.579e-05	8.436e-05	0.00024552	6.248e-05	0.00014144	2.874e-05	0.00023035	7.544e-05	9.175e-05	0.00013307	0.00010139	0.00015227
Bacteria|Deinococcus-Thermus|Deinococci|Deinococcales	0.010078	0.00246928	0.00257	0.0064765	0.0049477	0.0002863	0.00024902	0.00032383	0.00020808	7.77e-05	3.89e-05	2.178e-05	0.00014648	0.00014156	9.422e-05	6.069e-05	0.00030755	0.00026311	0.00028621	0.00018864	0.00013373	7.571e-05	0.00018244	0.00020978	0.00016365	0.0001507	0.00010073	0.0001702	8.888e-05	0.00010387	1.64e-05	0.00013917	8.22e-05	0.00022829	8.007e-05	0.00010899	8.189e-05	7.579e-05	8.436e-05	0.00024552	6.248e-05	0.00014144	2.874e-05	0.00023035	7.544e-05	9.175e-05	0.00013307	0.00010139	0.00015227
Bacteria|Deinococcus-Thermus|Deinococci|Deinococcales|Deinococcaceae	0.010078	0.00246928	0.00257	0.0064765	0.0049477	0.0002863	0.00024902	0.00032383	0.00020808	7.77e-05	3.89e-05	2.178e-05	0.00014648	0.00014156	9.422e-05	6.069e-05	0.00030755	0.00026311	0.00028621	0.00018864	0.00013373	7.571e-05	0.00018244	0.00020978	0.00016365	0.0001507	0.00010073	0.0001702	8.888e-05	0.00010387	1.64e-05	0.00013917	8.22e-05	0.00022829	8.007e-05	0.00010899	8.189e-05	7.579e-05	8.436e-05	0.00024552	6.248e-05	0.00014144	2.874e-05	0.00023035	7.544e-05	9.175e-05	0.00013307	0.00010139	0.00015227
Bacteria|Firmicutes	0.147337	0.0725963	0.0465128	0.0935043	0.200771	0.0644277	0.0285649	0.10519	0.323068	0.346531	0.200937	0.150737	0.117881	0.142794	0.215356	0.247317	0.123906	0.120355	0.0754392	0.204477	0.0997418	0.120332	0.0816141	0.142063	0.20934	0.125125	0.132453	0.159284	0.145963	0.17933	0.0435388	0.229511	0.279368	0.149221	0.236652	0.109779	0.146645	0.223424	0.132916	0.167828	0.0754804	0.20044	0.267537	0.0627112	0.208806	0.242286	0.127093	0.128625	0.150929
Bacteria|Firmicutes|Bacilli	0.115155	0.0566186	0.0344053	0.0634647	0.185461	0.0502703	0.00838597	0.070751	0.278256	0.258637	0.199565	0.149341	0.101956	0.117831	0.198644	0.234782	0.077613	0.0383227	0.0116488	0.0683312	0.0181823	0.0225817	0.0149954	0.0649958	0.155947	0.0310931	0.096118	0.015359	0.0417853	0.162961	0.0173876	0.0415594	0.255626	0.0434798	0.196712	0.013589	0.0987094	0.19841	0.0692696	0.0213706	0.00957954	0.0348798	0.257072	0.0326012	0.104695	0.0467301	0.0506906	0.103617	0.0164944
Bacteria|Firmicutes|Bacilli|Bacillales	0.0281616	0.0158917	0.0109788	0.0232081	0.0154114	0.0195045	0.00087492	0.00139746	0.00214237	0.00222249	0.00028155	0.0005466	0.00069461	0.0005222	0.00089502	0.0007595	0.00096629	0.00093485	0.00085715	0.00257289	0.00229889	0.00286462	0.00148513	0.00160158	0.00129069	0.00245512	0.00149717	0.00202661	0.0020672	0.00130241	0.00066839	0.00128489	0.00108053	0.00213776	0.00112127	0.00167771	0.00159077	0.00103259	0.00144786	0.00241144	0.00066953	0.00458788	0.00150722	0.00096631	0.00245295	0.00319931	0.00161397	0.00105291	0.00208218
Bacteria|Firmicutes|Bacilli|Bacillales|Bacillaceae	0.00545723	0.00486007	0.00387039	0.00713074	0.00391022	0.00090723	0.00042411	0.00068018	0.00111625	0.00116138	0.00013562	0.00027441	0.0002944	0.00024819	0.00041838	0.00036436	0.00046023	0.00045922	0.00040482	0.0007461	0.00129388	0.00170919	0.00069725	0.00078183	0.00057156	0.00129067	0.00074514	0.00096377	0.00110748	0.00066576	0.00037416	0.00063714	0.0005561	0.00118403	0.00056032	0.0009292	0.0007727	0.00053194	0.00075045	0.00123273	0.0001789	0.00269709	0.00075614	0.00049545	0.00138918	0.00169318	0.00077186	0.00046138	0.00105968
Bacteria|Firmicutes|Bacilli|Bacillales|Paenibacillaceae	0.00126713	0.00234735	0.00090501	0.00465952	0.00347757	0	0.00027945	0.00042832	0.00053566	0.00041158	4.286e-05	5.101e-05	0.00015124	0.00014468	0.00014314	0.00013418	0.00029837	0.0003194	0.00031172	0.00028532	0.00053111	0.0005976	0.00033214	0.00035663	0.00024243	0.00051524	0.0002451	0.00044211	0.00040354	0.00020648	0.00015517	0.00029146	0.00016711	0.0005263	0.00017546	0.0003392	0.00029735	0.00017248	0.00024232	0.00057666	0.00013074	0.00099544	0.00015348	0.00024875	0.00043471	0.00064754	0.00035912	0.00017621	0.00053699
Bacteria|Firmicutes|Bacilli|Bacillales|Staphylococcaceae	0.0214372	0.00868433	0.0062034	0.0114179	0.00802357	0.0185973	0.00017136	0.00028896	0.00049046	0.00064953	0.00010307	0.00022118	0.00024897	0.00012933	0.0003335	0.00026096	0.00020769	0.00015623	0.00014061	0.00154147	0.0004739	0.00055783	0.00045574	0.00046312	0.0004767	0.00064921	0.00050693	0.00062073	0.00055618	0.00043017	0.00013906	0.00035629	0.00035732	0.00042743	0.00038549	0.00040931	0.00052072	0.00032817	0.00045509	0.00060205	0.00035989	0.00089535	0.0005976	0.00022211	0.00062906	0.00085859	0.00048299	0.00041532	0.00048551
Bacteria|Firmicutes|Bacilli|Lactobacillales	0.0869933	0.0407269	0.0234265	0.0402565	0.17005	0.0307658	0.00751105	0.0693535	0.276114	0.256414	0.199283	0.148794	0.101261	0.117309	0.197749	0.234023	0.0766467	0.0373879	0.0107917	0.0657583	0.0158834	0.0197171	0.0135103	0.0633942	0.154656	0.028638	0.0946208	0.0133324	0.0397181	0.161659	0.0167192	0.0402745	0.254546	0.041342	0.195591	0.0119113	0.0971186	0.197377	0.0678218	0.0189592	0.00891001	0.030292	0.255565	0.0316348	0.102242	0.0435308	0.0490766	0.102564	0.0144122
Bacteria|Firmicutes|Bacilli|Lactobacillales|Enterococcaceae	0	0.00111221	0.00064726	0	0.00134015	0.00024118	9.277e-05	0.00022166	0.00060619	0.00065879	8.212e-05	0.0003123	0.00015373	0.00011351	0.00044963	0.00039484	0.00019877	0.0001461	7.863e-05	0.00020842	0.00032056	0.00039175	0.00016434	0.00026412	0.00032416	0.00031712	0.00032026	0.00026911	0.00028534	0.00037887	0.00010715	0.00020186	0.0004092	0.00027398	0.00032562	0.00024327	0.00024344	0.00029785	0.00023489	0.00027339	5.855e-05	0.00060871	0.00063977	0.00014433	0.00042995	0.00055645	0.0001978	0.00030874	0.00030002
Bacteria|Firmicutes|Bacilli|Lactobacillales|Lactobacillaceae	0.0153232	0.00643527	0.0046857	0.0130626	0.0137057	0.00153749	0.00034476	0.00077572	0.00141448	0.00145628	0.00017674	0.00039788	0.00033249	0.00027926	0.00084541	0.00087322	0.0004482	0.00039891	0.00032886	0.00059737	0.00098726	0.00130273	0.00052444	0.00077662	0.00075627	0.00101575	0.0008422	0.00072493	0.00096397	0.00087167	0.00018091	0.00057507	0.00087974	0.00094733	0.00075006	0.00067951	0.0006758	0.00064897	0.00068733	0.00103267	6.626e-05	0.00207911	0.00114312	0.00045591	0.00121811	0.00130682	0.0006269	0.0005892	0.00081311
Bacteria|Firmicutes|Bacilli|Lactobacillales|Streptococcaceae	0.0716701	0.0331794	0.0180935	0.0271939	0.155004	0.0289871	0.00707352	0.0683561	0.274093	0.254299	0.199024	0.148084	0.100775	0.116916	0.196454	0.232754	0.0759997	0.0368429	0.0103842	0.0649525	0.0145755	0.0180226	0.0128215	0.0623535	0.153576	0.0273052	0.0934584	0.0123384	0.0384688	0.160408	0.0164311	0.0394976	0.253257	0.0401207	0.194515	0.0109885	0.0961994	0.19643	0.0668995	0.0176531	0.0087852	0.0276041	0.253782	0.0310346	0.100594	0.0416675	0.048252	0.101666	0.0132991
Bacteria|Firmicutes|Clostridia	0.00775542	0.00640786	0.00483936	0.0193279	0.00514701	0.00448607	0.0129828	0.0191304	0.0283205	0.070832	0.00093766	0.00081453	0.00491813	0.0164194	0.00163081	0.00187134	0.0333324	0.0715805	0.03169	0.0878188	0.0651819	0.0807294	0.0425702	0.0602917	0.027144	0.0724459	0.0234411	0.103302	0.0892048	0.00879946	0.0152165	0.16637	0.0104526	0.0854762	0.021468	0.0889411	0.0302827	0.0167596	0.0461311	0.114923	0.0480138	0.141952	0.00801664	0.0172196	0.0638037	0.137112	0.0482587	0.0189219	0.126735
Bacteria|Firmicutes|Clostridia|Clostridiales	0.00775542	0.00640786	0.00483936	0.0193279	0.00514701	0.00448607	0.0129828	0.0191304	0.0283205	0.070832	0.00093766	0.00081453	0.00491813	0.0164194	0.00163081	0.00187134	0.0333324	0.0715805	0.03169	0.0878188	0.0651819	0.0807294	0.0425702	0.0602917	0.027144	0.0724459	0.0234411	0.103302	0.0892048	0.00879946	0.0152165	0.16637	0.0104526	0.0854762	0.021468	0.0889411	0.0302827	0.0167596	0.0461311	0.114923	0.0480138	0.141952	0.00801664	0.0172196	0.0638037	0.137112	0.0482587	0.0189219	0.126735
Bacteria|Firmicutes|Clostridia|Clostridiales|Clostridiaceae	0	0.00069667	0	0	0	0	0.00093877	0.0006111	0.00120064	0.00154127	0.00011357	0.00017988	0.00033031	0.00025583	0.0002686	0.00016755	0.00047193	0.00055275	0.00041159	0.00117029	0.00235231	0.0039468	0.00100353	0.00114189	0.00076126	0.00261148	0.00134448	0.00164608	0.00223685	0.00089288	0.00101599	0.00098338	0.00053729	0.00179972	0.00077727	0.0015616	0.00122982	0.00075828	0.00119437	0.00237902	0.00095335	0.00637728	0.00095263	0.00073617	0.00237564	0.00375149	0.00114071	0.00053454	0.00168013
Bacteria|Firmicutes|Clostridia|Clostridiales|Clostridiales incertae sedis	0.00335402	0.0006567	0	0.00850875	0	0.00175988	0.00788918	0.0121639	0.0160022	0.0547562	0.00021196	9.299e-05	0.00259075	0.0118468	0.00041355	0.00066032	0.0222871	0.0496765	0.0257447	0.0669278	0.035964	0.0550924	0.0213094	0.0444696	0.0129466	0.0383429	0.00873699	0.0781459	0.0643461	0.00304674	0.00806917	0.145545	0.0043842	0.0653468	0.012109	0.0689656	0.0164184	0.0093177	0.031652	0.066942	0.0155153	0.0675421	0.00115432	0.00932102	0.0326387	0.0816337	0.0170844	0.00990594	0.0679989
Bacteria|Firmicutes|Clostridia|Clostridiales|Clostridiales incertae sedis|Clostridiales Family XIII. Incertae Sedis	0.00335402	0.0006567	0	0.00850875	0	0.00175988	0.00788918	0.0121639	0.0160022	0.0547562	0.00021196	9.299e-05	0.00259075	0.0118468	0.00041355	0.00066032	0.0222871	0.0496765	0.0257447	0.0669278	0.035964	0.0550924	0.0213094	0.0444696	0.0129466	0.0383429	0.00873699	0.0781459	0.0643461	0.00304674	0.00806917	0.145545	0.0043842	0.0653468	0.012109	0.0689656	0.0164184	0.0093177	0.031652	0.066942	0.0155153	0.0675421	0.00115432	0.00932102	0.0326387	0.0816337	0.0170844	0.00990594	0.0679989
Bacteria|Firmicutes|Clostridia|Clostridiales|Hungateiclostridiaceae	0	0	0	0	0	0	0.00022356	0.00020497	0.00065098	0.00068354	2.614e-05	3.06e-05	0.00012339	7.923e-05	4.98e-05	4.712e-05	0.0001597	0.00020032	0.00019392	0.00027339	0.00120892	0.00384407	0.00029369	0.00040824	0.0001916	0.00277067	0.0004391	0.00045428	0.0014326	0.00017777	0.00028242	0.00028691	0.00010852	0.00064082	0.00016294	0.00107819	0.00042801	0.00014543	0.00055907	0.00135281	0.00042873	0.00614623	0.00013825	0.00030951	0.00072918	0.00193197	0.00057546	0.00013699	0.00075793
Bacteria|Firmicutes|Clostridia|Clostridiales|Lachnospiraceae	0.0044014	0.00371705	0.00277126	0.00868222	0.00389043	0.00272619	0.00147248	0.00416952	0.00704399	0.00884177	0.00041931	0.00033979	0.00111597	0.0018959	0.00060054	0.00071809	0.00613645	0.00577345	0.00318561	0.00652716	0.0110082	0.0107478	0.00741669	0.00713232	0.00679282	0.0154989	0.00805522	0.00601243	0.0112747	0.00353835	0.00396435	0.00692277	0.0025694	0.00967027	0.00473655	0.00679839	0.00830998	0.00366692	0.00661581	0.0134954	0.0114548	0.0441765	0.00494041	0.00388209	0.0142279	0.0134697	0.0119003	0.00296201	0.010936
Bacteria|Firmicutes|Clostridia|Clostridiales|Peptococcaceae	0	0	0	0	0	0	0.00024741	0.00027913	0.0003512	0.00029065	2.27e-05	3.136e-05	8e-05	8.506e-05	6.668e-05	5.654e-05	0.00017092	0.0002213	0.00020229	0.00020639	0.00054224	0.00053982	0.00026821	0.00024159	0.00016332	0.00042796	0.00016066	0.00038181	0.00035037	0.00010653	7.339e-05	0.00022381	9.559e-05	0.00045158	0.00010785	0.00030389	0.0002298	0.00010109	0.00015462	0.00052723	0.00015627	0.00088675	7.715e-05	0.00018415	0.0004661	0.00049305	0.00024502	9.446e-05	0.00049139
Bacteria|Firmicutes|Clostridia|Clostridiales|Peptostreptococcaceae	0	0	0.00117686	0	0	0	0.001575	0.00108349	0.00223121	0.00430035	0.00011861	0.00011397	0.00054767	0.00211253	0.00014224	0.0001638	0.00359327	0.0146151	0.00150607	0.0124576	0.0132746	0.00584871	0.0118877	0.0065263	0.00603744	0.0117109	0.00447745	0.0161583	0.00907894	0.00090902	0.00163526	0.0121068	0.00264564	0.00691221	0.00343702	0.00978695	0.00332767	0.00262128	0.00576145	0.0294304	0.01906	0.0149883	0.00067351	0.00243717	0.0128892	0.0351288	0.0169461	0.00515035	0.0443748
Bacteria|Firmicutes|Clostridia|Clostridiales|Ruminococcaceae	0	0.00133744	0.00089124	0.0021369	0.00125658	0	0.00063636	0.00061829	0.0008403	0.00041827	2.537e-05	2.594e-05	0.00013004	0.00014406	8.94e-05	5.792e-05	0.00051311	0.0005411	0.00044583	0.00025617	0.00083162	0.00070981	0.00039092	0.00037175	0.00025096	0.00108314	0.00022719	0.00050323	0.00048514	0.00012817	0.0001759	0.00030166	0.00011192	0.00065477	0.00013742	0.00044647	0.00033904	0.00014891	0.00019374	0.00079565	0.00044544	0.00183466	8.037e-05	0.00034954	0.00047701	0.00070322	0.00036668	0.00013766	0.0004961
Bacteria|Firmicutes|Negativicutes	0.0203078	0.00706841	0.00394074	0.0059104	0.00785259	0.00922787	0.00440984	0.0116238	0.011235	0.00522165	0.00033424	0.00046092	0.00828993	0.00698448	0.01463	0.0104719	0.00845212	0.0078309	0.0258273	0.0077442	0.00198315	0.00252989	0.00737421	0.00281364	0.00305528	0.00956551	0.00392276	0.00477358	0.00581318	0.0062359	0.00858972	0.0133108	0.00250517	0.00474781	0.00837264	0.00139669	0.00631853	0.00309304	0.00391195	0.00527634	0.00604561	0.00469036	0.00140956	0.00146605	0.00481155	0.0028796	0.00287756	0.00237444	0.00117022
Bacteria|Firmicutes|Negativicutes|Selenomonadales	0.010054	0.00514697	0.00164154	0.00342047	0.0037191	0.00036855	0.00400185	0.0110394	0.0102275	0.00440759	0.00027913	0.00037386	0.00486212	0.00644459	0.00830147	0.00370163	0.00727635	0.00611828	0.0168794	0.00692129	0.00084848	0.00067259	0.00649091	0.0021972	0.00229122	0.00841072	0.00255347	0.00358741	0.00487833	0.0053387	0.00689124	0.0116324	0.00196901	0.00375028	0.00387629	0.00096728	0.00483297	0.002636	0.00263207	0.00335104	0.00534583	0.00143717	0.00036443	0.00112644	0.00396525	0.0015651	0.00204544	0.00159096	0.00053561
Bacteria|Firmicutes|Negativicutes|Selenomonadales|Selenomonadaceae	0.010054	0.00514697	0.00164154	0.00342047	0.0037191	0.00036855	0.00400185	0.0110394	0.0102275	0.00440759	0.00027913	0.00037386	0.00486212	0.00644459	0.00830147	0.00370163	0.00727635	0.00611828	0.0168794	0.00692129	0.00084848	0.00067259	0.00649091	0.0021972	0.00229122	0.00841072	0.00255347	0.00358741	0.00487833	0.0053387	0.00689124	0.0116324	0.00196901	0.00375028	0.00387629	0.00096728	0.00483297	0.002636	0.00263207	0.00335104	0.00534583	0.00143717	0.00036443	0.00112644	0.00396525	0.0015651	0.00204544	0.00159096	0.00053561
Bacteria|Firmicutes|Negativicutes|Veillonellales	0.0102538	0.00192144	0.0022992	0.00248993	0.00413349	0.00885932	0.00040799	0.00058439	0.00100752	0.00081406	5.511e-05	8.706e-05	0.00342781	0.00053989	0.00632849	0.00677023	0.00117577	0.00171262	0.00894786	0.00082291	0.00113467	0.0018573	0.0008833	0.00061644	0.00076406	0.00115479	0.00136929	0.00118617	0.00093485	0.0008972	0.00169848	0.00167837	0.00053616	0.00099753	0.00449635	0.00042941	0.00148556	0.00045704	0.00127988	0.0019253	0.00069978	0.00325319	0.00104513	0.00033961	0.0008463	0.0013145	0.00083212	0.00078348	0.00063461
Bacteria|Firmicutes|Negativicutes|Veillonellales|Veillonellaceae	0.0102538	0.00192144	0.0022992	0.00248993	0.00413349	0.00885932	0.00040799	0.00058439	0.00100752	0.00081406	5.511e-05	8.706e-05	0.00342781	0.00053989	0.00632849	0.00677023	0.00117577	0.00171262	0.00894786	0.00082291	0.00113467	0.0018573	0.0008833	0.00061644	0.00076406	0.00115479	0.00136929	0.00118617	0.00093485	0.0008972	0.00169848	0.00167837	0.00053616	0.00099753	0.00449635	0.00042941	0.00148556	0.00045704	0.00127988	0.0019253	0.00069978	0.00325319	0.00104513	0.00033961	0.0008463	0.0013145	0.00083212	0.00078348	0.00063461
Bacteria|Firmicutes|Tissierellia	0.00411887	0.00250138	0.0033274	0.00480135	0.00231003	0.00044343	0.00278637	0.0036844	0.00525666	0.0118403	0.00010054	0.00012127	0.00271701	0.00155982	0.00045087	0.00019142	0.00450864	0.00262054	0.00627316	0.0405827	0.0143944	0.0144909	0.0166743	0.0139618	0.0231946	0.01202	0.00897147	0.0358498	0.00916017	0.00133311	0.00234503	0.00827068	0.0107837	0.0155167	0.0100991	0.00585227	0.0113341	0.00516138	0.0136031	0.0262587	0.0118414	0.0189179	0.0010389	0.0114243	0.0354964	0.0555647	0.0252663	0.00371163	0.00652923
Bacteria|Firmicutes|Tissierellia|Tissierellales	0.00411887	0.00250138	0.0033274	0.00480135	0.00231003	0.00044343	0.00278637	0.0036844	0.00525666	0.0118403	0.00010054	0.00012127	0.00271701	0.00155982	0.00045087	0.00019142	0.00450864	0.00262054	0.00627316	0.0405827	0.0143944	0.0144909	0.0166743	0.0139618	0.0231946	0.01202	0.00897147	0.0358498	0.00916017	0.00133311	0.00234503	0.00827068	0.0107837	0.0155167	0.0100991	0.00585227	0.0113341	0.00516138	0.0136031	0.0262587	0.0118414	0.0189179	0.0010389	0.0114243	0.0354964	0.0555647	0.0252663	0.00371163	0.00652923
Bacteria|Firmicutes|Tissierellia|Tissierellales|Peptoniphilaceae	0.00411887	0.00250138	0.0033274	0.00480135	0.00231003	0.00044343	0.00278637	0.0036844	0.00525666	0.0118403	0.00010054	0.00012127	0.00271701	0.00155982	0.00045087	0.00019142	0.00450864	0.00262054	0.00627316	0.0405827	0.0143944	0.0144909	0.0166743	0.0139618	0.0231946	0.01202	0.00897147	0.0358498	0.00916017	0.00133311	0.00234503	0.00827068	0.0107837	0.0155167	0.0100991	0.00585227	0.0113341	0.00516138	0.0136031	0.0262587	0.0118414	0.0189179	0.0010389	0.0114243	0.0354964	0.0555647	0.0252663	0.00371163	0.00652923
Bacteria|Tenericutes	0	0	0	0	0	0	0.00017717	0.0003194	0.00064118	0.00110365	8.746e-05	0.00014926	0.00023025	0.00021556	0.00022472	0.00011648	0.00036179	0.00029545	0.00028755	0.00229093	0.00132712	0.00208884	0.00064803	0.00083457	0.00065222	0.00149568	0.00096905	0.00126248	0.00121364	0.00082924	4.632e-05	0.0007007	0.00041331	0.00111994	0.00057345	0.00103998	0.00104146	0.00057344	0.00215856	0.00123037	0.00011763	0.00266533	0.00089486	0.00094061	0.00160683	0.00205076	0.00065826	0.00059738	0.00126176
Bacteria|Tenericutes|Mollicutes	0	0	0	0	0	0	0.00017717	0.0003194	0.00064118	0.00110365	8.746e-05	0.00014926	0.00023025	0.00021556	0.00022472	0.00011648	0.00036179	0.00029545	0.00028755	0.00229093	0.00132712	0.00208884	0.00064803	0.00083457	0.00065222	0.00149568	0.00096905	0.00126248	0.00121364	0.00082924	4.632e-05	0.0007007	0.00041331	0.00111994	0.00057345	0.00103998	0.00104146	0.00057344	0.00215856	0.00123037	0.00011763	0.00266533	0.00089486	0.00094061	0.00160683	0.00205076	0.00065826	0.00059738	0.00126176
Bacteria|Tenericutes|Mollicutes|Mycoplasmatales	0	0	0	0	0	0	0.00017717	0.0003194	0.00064118	0.00110365	8.746e-05	0.00014926	0.00023025	0.00021556	0.00022472	0.00011648	0.00036179	0.00029545	0.00028755	0.00229093	0.00132712	0.00208884	0.00064803	0.00083457	0.00065222	0.00149568	0.00096905	0.00126248	0.00121364	0.00082924	4.632e-05	0.0007007	0.00041331	0.00111994	0.00057345	0.00103998	0.00104146	0.00057344	0.00215856	0.00123037	0.00011763	0.00266533	0.00089486	0.00094061	0.00160683	0.00205076	0.00065826	0.00059738	0.00126176
Bacteria|Tenericutes|Mollicutes|Mycoplasmatales|Mycoplasmataceae	0	0	0	0	0	0	0.00017717	0.0003194	0.00064118	0.00110365	8.746e-05	0.00014926	0.00023025	0.00021556	0.00022472	0.00011648	0.00036179	0.00029545	0.00028755	0.00229093	0.00132712	0.00208884	0.00064803	0.00083457	0.00065222	0.00149568	0.00096905	0.00126248	0.00121364	0.00082924	4.632e-05	0.0007007	0.00041331	0.00111994	0.00057345	0.00103998	0.00104146	0.00057344	0.00215856	0.00123037	0.00011763	0.00266533	0.00089486	0.00094061	0.00160683	0.00205076	0.00065826	0.00059738	0.00126176
Archaea	0.034238	0.0298181	0.0328965	0.0274379	0.0150516	0.00225493	0.00124433	0.0555631	0.0172415	0.0145067	0.00012213	8.464e-05	0.00053464	0.00230536	0.00034685	0.00020315	0.0264004	0.0302003	0.00079176	0.00630158	0.554385	0.637524	0.0323922	0.0293455	0.00154627	0.220921	0.0128468	0.163195	0.389528	0.031264	0.105031	0.001027	0.0161694	0.191472	0.00971572	0.625238	0.157342	0.00804621	0.0107759	0.0186674	0.158849	0.428818	0.00587158	0.0147071	0.407551	0.118751	0.0433517	0.0213336	0.0953285
Archaea|Euryarchaeota	0.034238	0.0298181	0.0328965	0.0274379	0.0150516	0.00225493	0.00119683	0.0555162	0.0172058	0.0143359	9.255e-05	6.616e-05	0.00040455	0.00226963	0.00027401	0.00019331	0.0263726	0.0301784	0.00076736	0.00239342	0.554072	0.637295	0.0318737	0.02904	0.00098777	0.220583	0.0125109	0.162278	0.389006	0.0311784	0.10495	0.00080868	0.0160417	0.19128	0.0095185	0.625016	0.156915	0.00785624	0.0104183	0.0182199	0.157816	0.428504	0.00572778	0.014638	0.407355	0.117839	0.0425704	0.0207363	0.0948582
Archaea|Euryarchaeota|Diaforarchaea group	0	0.00174051	0.00064978	0	0	0.00064904	7.378e-05	0.00193591	0.00057346	0.00012015	1.164e-05	8.26e-06	3.468e-05	2.452e-05	2.502e-05	4.242e-05	4.146e-05	4.108e-05	5.478e-05	0.00193366	0.00020212	0.0002474	0.00035102	0.0001505	0.0002642	0.00060199	0.00017763	0.00046178	0.00020851	3.685e-05	4.832e-05	0.00012674	6.513e-05	0.00018706	9.336e-05	0.00014925	0.00076196	5.487e-05	0.00011341	0.00030707	0.000464	0.00037155	6.858e-05	8.349e-05	9.497e-05	0.00033801	0.000426	0.00029251	0.00030318
Archaea|Euryarchaeota|Diaforarchaea group|Thermoplasmata	0	0.00174051	0.00064978	0	0	0.00064904	7.378e-05	0.00193591	0.00057346	0.00012015	1.164e-05	8.26e-06	3.468e-05	2.452e-05	2.502e-05	4.242e-05	4.146e-05	4.108e-05	5.478e-05	0.00193366	0.00020212	0.0002474	0.00035102	0.0001505	0.0002642	0.00060199	0.00017763	0.00046178	0.00020851	3.685e-05	4.832e-05	0.00012674	6.513e-05	0.00018706	9.336e-05	0.00014925	0.00076196	5.487e-05	0.00011341	0.00030707	0.000464	0.00037155	6.858e-05	8.349e-05	9.497e-05	0.00033801	0.000426	0.00029251	0.00030318
Archaea|Euryarchaeota|Diaforarchaea group|Thermoplasmata|Methanomassiliicoccales	0	0.00174051	0.00064978	0	0	0.00064904	4.669e-05	0.00193591	0.0005682	5.501e-05	4.07e-06	4.54e-06	1.266e-05	1.742e-05	9.43e-06	4.125e-05	3.691e-05	3.998e-05	5.077e-05	2.407e-05	0.00010584	0.00016835	3.23e-05	4.309e-05	2.246e-05	0.00050609	4.043e-05	4.228e-05	5.588e-05	1.896e-05	2.782e-05	3.743e-05	1.421e-05	0.00013283	1.296e-05	8.201e-05	0.00058687	1.369e-05	2.3e-05	8.673e-05	0	0.00029063	3.104e-05	3.472e-05	6.674e-05	0.00010455	3.921e-05	1.81e-05	8.103e-05
Archaea|Euryarchaeota|Diaforarchaea group|Thermoplasmata|Methanomassiliicoccales|Methanomassiliicoccaceae	0	0.00174051	0.00064978	0	0	0.00064904	4.669e-05	0.00193591	0.0005682	5.501e-05	4.07e-06	4.54e-06	1.266e-05	1.742e-05	9.43e-06	4.125e-05	3.691e-05	3.998e-05	5.077e-05	2.407e-05	0.00010584	0.00016835	3.23e-05	4.309e-05	2.246e-05	0.00050609	4.043e-05	4.228e-05	5.588e-05	1.896e-05	2.782e-05	3.743e-05	1.421e-05	0.00013283	1.296e-05	8.201e-05	0.00058687	1.369e-05	2.3e-05	8.673e-05	0	0.00029063	3.104e-05	3.472e-05	6.674e-05	0.00010455	3.921e-05	1.81e-05	8.103e-05
Archaea|Euryarchaeota|Diaforarchaea group|Thermoplasmata|Thermoplasmatales	0	0	0	0	0	0	2.709e-05	0	5.26e-06	6.514e-05	7.57e-06	3.72e-06	2.202e-05	7.1e-06	1.559e-05	1.17e-06	4.55e-06	1.1e-06	4.01e-06	0.00190959	9.628e-05	7.905e-05	0.00031872	0.00010741	0.00024174	9.59e-05	0.0001372	0.0004195	0.00015263	1.789e-05	2.05e-05	8.931e-05	5.092e-05	5.423e-05	8.04e-05	6.724e-05	0.00017509	4.118e-05	9.041e-05	0.00022034	0.000464	8.092e-05	3.754e-05	4.877e-05	2.823e-05	0.00023346	0.00038679	0.00027441	0.00022215
Archaea|Euryarchaeota|Diaforarchaea group|Thermoplasmata|Thermoplasmatales|Ferroplasmaceae	0	0	0	0	0	0	2.709e-05	0	5.26e-06	6.514e-05	7.57e-06	3.72e-06	2.202e-05	7.1e-06	1.559e-05	1.17e-06	4.55e-06	1.1e-06	4.01e-06	0.00190959	9.628e-05	7.905e-05	0.00031872	0.00010741	0.00024174	9.59e-05	0.0001372	0.0004195	0.00015263	1.789e-05	2.05e-05	8.931e-05	5.092e-05	5.423e-05	8.04e-05	6.724e-05	0.00017509	4.118e-05	9.041e-05	0.00022034	0.000464	8.092e-05	3.754e-05	4.877e-05	2.823e-05	0.00023346	0.00038679	0.00027441	0.00022215
Archaea|Euryarchaeota|Methanomada group	0.00348549	0.0104613	0.0195433	0	0.0011313	0.00047587	0.00045393	0.0529288	0.016275	0.0140418	2.11e-05	3.073e-05	4.713e-05	0.00195066	5.286e-05	2.589e-05	0.0256772	0.029538	6.283e-05	0.00019953	0.553691	0.63694	0.0311454	0.0285137	0.00040582	0.21967	0.0121629	0.161431	0.388682	0.0309395	0.104901	0.00038552	0.0158422	0.190694	0.00932504	0.624681	0.155981	0.00769816	0.0102734	0.0174766	0.157332	0.427907	0.00561221	0.014132	0.407142	0.117314	0.0418383	0.0203137	0.0942923
Archaea|Euryarchaeota|Methanomada group|Methanobacteria	0.00348549	0.0104613	0.0195433	0	0.0011313	0.00047587	0.00045393	0.0529288	0.016275	0.0140418	2.11e-05	3.073e-05	4.713e-05	0.00195066	5.286e-05	2.589e-05	0.0256772	0.029538	6.283e-05	0.00019953	0.553691	0.63694	0.0311454	0.0285137	0.00040582	0.21967	0.0121629	0.161431	0.388682	0.0309395	0.104901	0.00038552	0.0158422	0.190694	0.00932504	0.624681	0.155981	0.00769816	0.0102734	0.0174766	0.157332	0.427907	0.00561221	0.014132	0.407142	0.117314	0.0418383	0.0203137	0.0942923
Archaea|Euryarchaeota|Methanomada group|Methanobacteria|Methanobacteriales	0.00348549	0.0104613	0.0195433	0	0.0011313	0.00047587	0.00045393	0.0529288	0.016275	0.0140418	2.11e-05	3.073e-05	4.713e-05	0.00195066	5.286e-05	2.589e-05	0.0256772	0.029538	6.283e-05	0.00019953	0.553691	0.63694	0.0311454	0.0285137	0.00040582	0.21967	0.0121629	0.161431	0.388682	0.0309395	0.104901	0.00038552	0.0158422	0.190694	0.00932504	0.624681	0.155981	0.00769816	0.0102734	0.0174766	0.157332	0.427907	0.00561221	0.014132	0.407142	0.117314	0.0418383	0.0203137	0.0942923
Archaea|Euryarchaeota|Methanomada group|Methanobacteria|Methanobacteriales|Methanobacteriaceae	0.00348549	0.0104613	0.0195433	0	0.0011313	0.00047587	0.00045393	0.0529288	0.016275	0.0140418	2.11e-05	3.073e-05	4.713e-05	0.00195066	5.286e-05	2.589e-05	0.0256772	0.029538	6.283e-05	0.00019953	0.553691	0.63694	0.0311454	0.0285137	0.00040582	0.21967	0.0121629	0.161431	0.388682	0.0309395	0.104901	0.00038552	0.0158422	0.190694	0.00932504	0.624681	0.155981	0.00769816	0.0102734	0.0174766	0.157332	0.427907	0.00561221	0.014132	0.407142	0.117314	0.0418383	0.0203137	0.0942923
Archaea|Euryarchaeota|Stenosarchaea group	0.0307526	0.0176163	0.0127034	0.0274379	0.0139203	0.00113002	0.00066912	0.00065139	0.00035738	0.00017387	5.981e-05	2.717e-05	0.00032274	0.00029445	0.00019613	0.000125	0.00065391	0.00059933	0.00064975	0.00026023	0.00017873	0.00010791	0.00037722	0.00037583	0.00031775	0.00031094	0.00017041	0.00038484	0.00011499	0.00020206	0	0.00029642	0.00013439	0.00039892	0.0001001	0.00018565	0.00017171	0.00010321	3.144e-05	0.0004363	2.019e-05	0.00022609	4.699e-05	0.00042252	0.00011838	0.00018728	0.00030616	0.00013005	0.00026275
Archaea|Euryarchaeota|Stenosarchaea group|Halobacteria	0.0307526	0.0176163	0.0127034	0.0274379	0.0139203	0.00113002	0.00066912	0.00065139	0.00035738	0.00017387	5.981e-05	2.717e-05	0.00032274	0.00029445	0.00019613	0.000125	0.00065391	0.00059933	0.00064975	0.00026023	0.00017873	0.00010791	0.00037722	0.00037583	0.00031775	0.00031094	0.00017041	0.00038484	0.00011499	0.00020206	0	0.00029642	0.00013439	0.00039892	0.0001001	0.00018565	0.00017171	0.00010321	3.144e-05	0.0004363	2.019e-05	0.00022609	4.699e-05	0.00042252	0.00011838	0.00018728	0.00030616	0.00013005	0.00026275
Archaea|Euryarchaeota|Stenosarchaea group|Halobacteria|Haloferacales	0.020905	0.0102594	0.00851904	0.0126704	0.0097576	0.00021769	0.00037315	0.00033468	0.00019084	9.456e-05	3.256e-05	1.314e-05	0.00018979	0.00016521	8.953e-05	6.707e-05	0.00035287	0.00034303	0.00039435	0.0001409	0.00010033	4.99e-05	0.00019981	0.00021509	0.00018793	0.00017503	8.902e-05	0.00021289	5.599e-05	0.00010377	0	0.00015737	6.267e-05	0.00022077	4.891e-05	0.00010439	8.912e-05	5.325e-05	1.199e-05	0.00025893	2.019e-05	0.00012858	2.089e-05	0.00024382	5.532e-05	0.00010261	0.00017279	6.525e-05	0.00014389
Archaea|Euryarchaeota|Stenosarchaea group|Halobacteria|Haloferacales|Halorubraceae	0.020905	0.0102594	0.00851904	0.0126704	0.0097576	0.00021769	0.00037315	0.00033468	0.00019084	9.456e-05	3.256e-05	1.314e-05	0.00018979	0.00016521	8.953e-05	6.707e-05	0.00035287	0.00034303	0.00039435	0.0001409	0.00010033	4.99e-05	0.00019981	0.00021509	0.00018793	0.00017503	8.902e-05	0.00021289	5.599e-05	0.00010377	0	0.00015737	6.267e-05	0.00022077	4.891e-05	0.00010439	8.912e-05	5.325e-05	1.199e-05	0.00025893	2.019e-05	0.00012858	2.089e-05	0.00024382	5.532e-05	0.00010261	0.00017279	6.525e-05	0.00014389
Archaea|Euryarchaeota|Stenosarchaea group|Halobacteria|Natrialbales	0.00984755	0.00735691	0.00418436	0.0147675	0.00416265	0.00091233	0.00029597	0.00031671	0.00016654	7.931e-05	2.725e-05	1.403e-05	0.00013295	0.00012924	0.0001066	5.793e-05	0.00030104	0.0002563	0.0002554	0.00011933	7.84e-05	5.801e-05	0.00017741	0.00016074	0.00012982	0.00013591	8.139e-05	0.00017195	5.9e-05	9.829e-05	0	0.00013905	7.172e-05	0.00017815	5.119e-05	8.126e-05	8.259e-05	4.996e-05	1.945e-05	0.00017737	0	9.751e-05	2.61e-05	0.0001787	6.306e-05	8.467e-05	0.00013337	6.48e-05	0.00011886
Archaea|Euryarchaeota|Stenosarchaea group|Halobacteria|Natrialbales|Natrialbaceae	0.00984755	0.00735691	0.00418436	0.0147675	0.00416265	0.00091233	0.00029597	0.00031671	0.00016654	7.931e-05	2.725e-05	1.403e-05	0.00013295	0.00012924	0.0001066	5.793e-05	0.00030104	0.0002563	0.0002554	0.00011933	7.84e-05	5.801e-05	0.00017741	0.00016074	0.00012982	0.00013591	8.139e-05	0.00017195	5.9e-05	9.829e-05	0	0.00013905	7.172e-05	0.00017815	5.119e-05	8.126e-05	8.259e-05	4.996e-05	1.945e-05	0.00017737	0	9.751e-05	2.61e-05	0.0001787	6.306e-05	8.467e-05	0.00013337	6.48e-05	0.00011886
Archaea|Crenarchaeota	0	0	0	0	0	0	4.75e-05	4.694e-05	3.567e-05	0.00017081	2.958e-05	1.848e-05	0.00013009	3.573e-05	7.284e-05	9.84e-06	2.779e-05	2.187e-05	2.44e-05	0.00390816	0.00031319	0.00022888	0.00051848	0.00030556	0.0005585	0.00033722	0.00033591	0.00091725	0.00052248	8.565e-05	8.173e-05	0.00021832	0.00012773	0.00019193	0.00019722	0.00022148	0.00042688	0.00018997	0.00035763	0.00044745	0.00103257	0.00031353	0.0001438	6.903e-05	0.00019636	0.00091213	0.00078128	0.00059732	0.00047036
Archaea|Crenarchaeota|Thermoprotei	0	0	0	0	0	0	4.75e-05	4.694e-05	3.567e-05	0.00017081	2.958e-05	1.848e-05	0.00013009	3.573e-05	7.284e-05	9.84e-06	2.779e-05	2.187e-05	2.44e-05	0.00390816	0.00031319	0.00022888	0.00051848	0.00030556	0.0005585	0.00033722	0.00033591	0.00091725	0.00052248	8.565e-05	8.173e-05	0.00021832	0.00012773	0.00019193	0.00019722	0.00022148	0.00042688	0.00018997	0.00035763	0.00044745	0.00103257	0.00031353	0.0001438	6.903e-05	0.00019636	0.00091213	0.00078128	0.00059732	0.00047036
Archaea|Crenarchaeota|Thermoprotei|Sulfolobales	0	0	0	0	0	0	4.75e-05	4.694e-05	3.567e-05	0.00017081	2.958e-05	1.848e-05	0.00013009	3.573e-05	7.284e-05	9.84e-06	2.779e-05	2.187e-05	2.44e-05	0.00390816	0.00031319	0.00022888	0.00051848	0.00030556	0.0005585	0.00033722	0.00033591	0.00091725	0.00052248	8.565e-05	8.173e-05	0.00021832	0.00012773	0.00019193	0.00019722	0.00022148	0.00042688	0.00018997	0.00035763	0.00044745	0.00103257	0.00031353	0.0001438	6.903e-05	0.00019636	0.00091213	0.00078128	0.00059732	0.00047036
Archaea|Crenarchaeota|Thermoprotei|Sulfolobales|Sulfolobaceae	0	0	0	0	0	0	4.75e-05	4.694e-05	3.567e-05	0.00017081	2.958e-05	1.848e-05	0.00013009	3.573e-05	7.284e-05	9.84e-06	2.779e-05	2.187e-05	2.44e-05	0.00390816	0.00031319	0.00022888	0.00051848	0.00030556	0.0005585	0.00033722	0.00033591	0.00091725	0.00052248	8.565e-05	8.173e-05	0.00021832	0.00012773	0.00019193	0.00019722	0.00022148	0.00042688	0.00018997	0.00035763	0.00044745	0.00103257	0.00031353	0.0001438	6.903e-05	0.00019636	0.00091213	0.00078128	0.00059732	0.00047036
[truncated: 61 more columns]

## Sheet: Table_S7
Supplementary table S7. P-values (with Benjamini & Hochberg adjustment) of pairwise Wilcoxon rank sum test comparisons of abundances of the main bacterial phyla between the groups of oral microbiota identified in this study. Significant values (<0.1) are reported in bold.
Actinobacteria	Clade i) - Baboons	Clade ii)	Clade iii)	Clade iv)	Clade v)
Clade ii)	0.00114	-	-	-	-
Clade iii)	2.1e-05	2.7e-05	-	-	-
Clade iv)	0.00013	2.1e-05	0.00158	-	-
Clade v)	4.4e-06	0.0009	0.27478	0.00114	-
Clade vi) - Plaque	2.7e-05	0.26347	0.00131	3.7e-05	0.01205
Bacteroidetes	Clade i) - Baboons	Clade ii)	Clade iii)	Clade iv)	Clade v)										ù
Clade ii)	0.05515	-	-	-	-
Clade iii)	3.1e-05	0.00394	-	-	-
Clade iv)	0.17411	0.74931	0.00019	-	-
Clade v)	3.1e-05	0.02833	0.05515	0.00031	-
Clade vi) - Plaque	0.00027	0.00947	0.99112	0.00034	0.01535
Chloroflexi	Clade i) - Baboons	Clade ii)	Clade iii)	Clade iv)	Clade v)
Clade ii)	0.00038	-	-	-	-
Clade iii)	5.5e-05	0.03036	-	-	-
Clade iv)	0.0006	0.04613	0.58012	-	-
Clade v)	0.43617	1.7e-06	8.2e-07	0.00015	-
Clade vi) - Plaque	8.2e-07	4.5e-09	1.1e-11	4.5e-09	5.9e-11
Proteobactteria	Clade i) - Baboons	Clade ii)	Clade iii)	Clade iv)	Clade v)
Clade ii)	0.26364	-	-	-	-
Clade iii)	0.01434	0.39194	-	-	-
Clade iv)	1	0.0421	8.7e-06	-	-
Clade v)	1.8e-05	0.00045	3.4e-05	1.6e-08	-
Clade vi) - Plaque	0.13019	0.63233	0.02745	0.00691	4.4e-08
Firmicutes	Clade i) - Baboons	Clade ii)	Clade iii)	Clade iv)	Clade v)
Clade ii)	0.0741	-	-	-	-
Clade iii)	0.0193	0.4039	-	-	-
Clade iv)	0.0741	0.7525	0.1278	-	-
Clade v)	0.0092	0.2058	0.9926	0.0483	-
Clade vi) - Plaque	0.0092	0.3144	0.6932	0.0741	0.8452
Fusobacteria	Clade i) - Baboons	Clade ii)	Clade iii)	Clade iv)	Clade v)
Clade ii)	0.0741	-	-	-	-
Clade iii)	0.0193	0.4039	-	-	-
Clade iv)	0.0741	0.7525	0.1278	-	-
Clade v)	0.0092	0.2058	0.9926	0.0483	-
Clade vi) - Plaque	0.0092	0.3144	0.6932	0.0741	0.8452

## Sheet: Table_S8
Supplementary table S8. Results of DESeq2 differential analysis of phyla (Bacteria and Archaea) abundances between baboons (clade i) and ancient and modern oral microbiota groups identified in this study. Only the most abundant (baseMean>1000) and significant (padj<0.1) taxa are reported. Taxa significantly more abundant in the baboons, as indicated by a positive lof2FoldChange, are reported in b…
clade i) vs clade ii)	baseMean	log2FoldChange	lfcSE	stat	pvalue	padj
Actinobacteria	194470	2.28343	0.424629	5.37747	7.5539e-08	6.42082e-07
Chloroflexi	14796.5	-1.78661	0.546376	-3.26992	0.00107577	0.00365762
clade i) vs clade iii)	baseMean	log2FoldChange	lfcSE	stat	pvalue	padj
Actinobacteria	194470	3.45616	0.391275	8.83307	1.01844e-18	1.10222e-17
Bacteroidetes	70527.1	-1.45996	0.462865	-3.15419	0.00160946	0.00456014
Fusobacteria	37715.8	-1.25708	0.600308	-2.09407	0.0362541	0.061632
Candidatus Saccharibacteria	9875.73	1.29862	0.519044	2.50194	0.0123515	0.0233305
Spirochaetes	9155.41	-2.46459	0.689513	-3.57439	0.000351049	0.00149196
Tenericutes	1064.91	-2.26043	0.876321	-2.57945	0.00989564	0.0210282
clade i) vs clade iv)	baseMean	log2FoldChange	lfcSE	stat	pvalue	padj
Actinobacteria	194470	3.37425	0.424601	7.94689	1.9125e-15	1.62562e-14
Euryarchaeota	51562.6	-4.40122	0.620449	-7.0936	1.30668e-12	7.40449e-12
Fusobacteria	37715.8	-1.57771	0.649029	-2.43088	0.0150621	0.0284507
Chloroflexi	14796.5	-1.74276	0.54629	-3.19017	0.00142189	0.00483443
Candidatus Saccharibacteria	9875.73	1.59208	0.562488	2.83043	0.0046486	0.0112894
Spirochaetes	9155.41	-2.18927	0.743323	-2.94524	0.00322701	0.00914319
Crenarchaeota	6533.87	-2.0588	1.00427	-2.05006	0.040359	0.062373
Tenericutes	1064.91	-3.781	0.919811	-4.11063	3.94587e-05	0.000167699
clade i) vs clade v)	baseMean	log2FoldChange	lfcSE	stat	pvalue	padj
Actinobacteria	194470	2.92055	0.363653	8.03114	9.65736e-16	8.20876e-15
Proteobacteria	172887	-1.53287	0.384269	-3.98906	6.63361e-05	0.000225543
Bacteroidetes	70527.1	-1.50627	0.430717	-3.49712	0.000470308	0.00133254
Euryarchaeota	51562.6	1.52095	0.532418	2.8567	0.00428076	0.00808588
Fusobacteria	37715.8	-2.91499	0.559709	-5.20805	1.90836e-07	8.11052e-07
Candidatus Saccharibacteria	9875.73	1.47641	0.482631	3.05909	0.00222008	0.00471766
clade i) vs clade vi)	baseMean	log2FoldChange	lfcSE	stat	pvalue	padj
Actinobacteria	194470	1.24102	0.371135	3.34384	0.00082627	0.00127696
Proteobacteria	172887	-0.89563	0.392148	-2.28391	0.0223769	0.0237755
Firmicutes	135238	-1.51699	0.413507	-3.66859	0.000243889	0.000460679
Bacteroidetes	70527.1	-2.49255	0.439425	-5.6723	1.40895e-08	3.99203e-08
Euryarchaeota	51562.6	3.63629	0.543197	6.69424	2.168e-11	7.37119e-11
Fusobacteria	37715.8	-4.31143	0.570635	-7.55549	4.17278e-14	1.77343e-13
Chloroflexi	14796.5	6.88294	0.480125	14.3357	1.3088e-46	2.22496e-45
Candidatus Saccharibacteria	9875.73	1.65601	0.49237	3.36336	0.000770006	0.00127696
Spirochaetes	9155.41	-3.45938	0.656901	-5.26621	1.39272e-07	3.38231e-07
Crenarchaeota	6533.87	-8.49497	0.925546	-9.17834	4.37788e-20	3.7212e-19
Tenericutes	1064.91	-4.04574	0.847698	-4.77262	1.81845e-06	3.8642e-06

## Sheet: Table_S9
Supplementary table S9. Results of DESeq2 differential analysis of family (Bacteria and Archaea) abundances between baboons (clade i) and ancient and modern oral microbiota groups identified in this study. Only the most abundant (baseMean>1000) and significant (padj<0.1) taxa are reported. Taxa significantly more abundante in the baboons, as indicated by a positive lof2FoldChange, are reported in…
clade i) vs clade ii)	baseMean	log2FoldChange	lfcSE	stat	pvalue	padj
Staphylococcaceae	3529.61	5.58419	0.751297	7.43273	1.06379e-13	3.085e-12
Bifidobacteriaceae	1047.38	3.08147	0.561967	5.48337	4.17308e-08	4.03398e-07
Clostridiales Family XIII. Incertae Sedis	18525.2	-3.86267	0.789826	-4.89053	1.00564e-06	7.29091e-06
Atopobiaceae	46835	3.00667	0.68329	4.40028	1.08111e-05	6.71835e-05
Anaerolineaceae	18639.3	-2.32588	0.579283	-4.0151	5.94213e-05	0.000304097
Corynebacteriaceae	26698.2	2.383	0.611723	3.89555	9.79772e-05	0.000473556
Propionibacteriaceae	13147.3	-1.95392	0.602854	-3.24112	0.00119063	0.00481687
Desulfomicrobiaceae	10325.2	-3.13792	1.02693	-3.05562	0.00224596	0.00849557
Desulfobulbaceae	22791.7	-2.25254	0.740732	-3.04096	0.00235822	0.00854853
Porphyromonadaceae	5646.06	-1.93067	0.640161	-3.01591	0.00256206	0.00891598
Methanobacteriaceae	79322.4	-2.3632	0.865361	-2.73088	0.00631657	0.0203534
Tannerellaceae	18708.6	-1.68064	0.624753	-2.69009	0.00714328	0.0221952
Peptostreptococcaceae	3677.91	-1.92072	0.758694	-2.53162	0.0113538	0.0340613
Neisseriaceae	47888.1	1.84431	0.763033	2.41708	0.0156455	0.0439082
Prevotellaceae	7966.34	1.30134	0.542183	2.40018	0.0163869	0.0445519
Micrococcaceae	35275.5	2.1916	0.945367	2.31825	0.0204357	0.053876
Leptotrichiaceae	10992	-1.79305	0.787787	-2.27607	0.0228421	0.0584488
Veillonellaceae	10872.7	1.6312	0.729674	2.23552	0.0253835	0.0630961
Pasteurellaceae	29435.7	1.62065	0.746688	2.17045	0.0299724	0.0724334
Cardiobacteriaceae	5176.53	1.56689	0.737719	2.12396	0.0336733	0.0770941
Spirochaetaceae	7913.52	-1.53325	0.742236	-2.06571	0.0388557	0.086678
clade i) vs clade iii)	baseMean	log2FoldChange	lfcSE	stat	pvalue	padj
Atopobiaceae	46835	5.12431	0.629603	8.13896	3.98701e-16	4.95529e-15
Staphylococcaceae	3529.61	4.88188	0.686221	7.11415	1.12602e-12	1.22455e-11
Bifidobacteriaceae	1047.38	3.30293	0.518001	6.37629	1.81432e-10	1.57846e-09
Tannerellaceae	18708.6	-3.31975	0.577146	-5.752	8.81917e-09	5.11512e-08
Porphyromonadaceae	5646.06	-3.29634	0.594131	-5.54817	2.88675e-08	1.56967e-07
Peptostreptococcaceae	3677.91	-3.85453	0.709088	-5.4359	5.45211e-08	2.7902e-07
Clostridiales Family XIII. Incertae Sedis	18525.2	-3.82172	0.730189	-5.23388	1.65989e-07	8.02282e-07
Spirochaetaceae	7913.52	-2.86061	0.688271	-4.15623	3.23545e-05	0.000112594
Methanobacteriaceae	79322.4	-3.27681	0.798808	-4.10212	4.09383e-05	0.000136986
Desulfomicrobiaceae	10325.2	-3.65058	0.949182	-3.84603	0.000120049	0.000360147
Veillonellaceae	10872.7	2.51937	0.674629	3.73445	0.000188123	0.000527959
Peptoniphilaceae	6476.71	-2.57493	0.711663	-3.61819	0.000296668	0.000806567
Leptotrichiaceae	10992	-2.63498	0.738456	-3.56823	0.000359398	0.000919635
Corynebacteriaceae	26698.2	2.01622	0.563856	3.57577	0.000349196	0.000919635
Micrococcaceae	35275.5	2.72606	0.872205	3.12548	0.00177513	0.00428989
Actinomycetaceae	68637.2	1.52064	0.536311	2.83537	0.00457725	0.0107627
Campylobacteraceae	10624.3	-1.12863	0.404863	-2.78769	0.00530851	0.0118421
Desulfobulbaceae	22791.7	-1.88365	0.682953	-2.7581	0.00581389	0.0123368
Pasteurellaceae	29435.7	1.80683	0.688887	2.62282	0.0087205	0.0180639
Neisseriaceae	47888.1	1.81559	0.703418	2.5811	0.00984874	0.0194736
Lachnospiraceae	3956.44	-1.16794	0.459393	-2.54236	0.0110107	0.0211445
Anaerolineaceae	18639.3	-1.35242	0.534662	-2.52949	0.0114229	0.0211445
Cardiobacteriaceae	5176.53	1.66123	0.683361	2.43098	0.0150582	0.0272929
Sulfolobaceae	5203.68	-2.38625	1.04028	-2.29384	0.0217995	0.0381703
Fusobacteriaceae	21739.2	-1.45615	0.665064	-2.18949	0.0285611	0.0487218
Prevotellaceae	7966.34	1.03012	0.501261	2.05506	0.0398729	0.0654517
Propionibacteriaceae	13147.3	-1.08827	0.558189	-1.94964	0.0512192	0.0778794
clade i) vs clade iv)	baseMean	log2FoldChange	lfcSE	stat	pvalue	padj
Methanobacteriaceae	79322.4	-7.41139	0.86527	-8.5654	1.07699e-17	4.68492e-16
Peptostreptococcaceae	3677.91	-4.48	0.757787	-5.91195	3.38076e-09	3.67657e-08
Clostridiales Family XIII. Incertae Sedis	18525.2	-4.47274	0.789777	-5.66329	1.48494e-08	1.43544e-07
Lachnospiraceae	3956.44	-2.73991	0.493583	-5.55107	2.83931e-08	2.24564e-07
Atopobiaceae	46835	3.51616	0.683254	5.1462	2.65818e-07	1.77894e-06
Anaerolineaceae	18639.3	-2.76052	0.57923	-4.76585	1.88058e-06	1.16865e-05
Staphylococcaceae	3529.61	3.37863	0.740492	4.56268	5.0505e-06	2.58467e-05
Desulfomicrobiaceae	10325.2	-4.68953	1.02683	-4.56699	4.94766e-06	2.58467e-05
Tannerellaceae	18708.6	-2.76392	0.624605	-4.42507	9.6411e-06	4.41461e-05
Leptotrichiaceae	10992	-3.43364	0.786543	-4.36548	1.26845e-05	5.51777e-05
Spirochaetaceae	7913.52	-3.01231	0.74175	-4.06108	4.88454e-05	0.000193161
Corynebacteriaceae	26698.2	2.37631	0.61071	3.89106	9.98075e-05	0.000377533
Peptoniphilaceae	6476.71	-2.91871	0.768452	-3.79817	0.000145771	0.000528418
Porphyromonadaceae	5646.06	-2.25277	0.639812	-3.52099	0.000429945	0.00138538
Fusobacteriaceae	21739.2	-2.06541	0.719067	-2.87235	0.00407427	0.0114342
Sulfolobaceae	5203.68	-2.99964	1.09177	-2.74749	0.00600535	0.0158323
Bifidobacteriaceae	1047.38	1.4678	0.558794	2.62672	0.0086211	0.0214296
Cardiobacteriaceae	5176.53	1.72976	0.733381	2.35862	0.0183433	0.0419964
Prevotellaceae	7966.34	1.12858	0.540517	2.08797	0.0368006	0.0800413
Actinomycetaceae	68637.2	1.18347	0.581998	2.03346	0.0420059	0.0891345
Desulfobulbaceae	22791.7	-1.47161	0.740703	-1.98678	0.0469471	0.094986
Micrococcaceae	35275.5	1.88123	0.943696	1.99347	0.0462104	0.094986
clade i) vs clade v)	baseMean	log2FoldChange	lfcSE	stat	pvalue	padj
Bifidobacteriaceae	1047.38	5.15637	0.482922	10.6774	1.29796e-26	3.76408e-25
Atopobiaceae	46835	6.22454	0.585193	10.6367	2.01064e-26	4.06705e-25
Staphylococcaceae	3529.61	5.29794	0.637377	8.3121	9.40245e-17	6.81678e-16
Leptotrichiaceae	10992	-5.17823	0.698711	-7.41112	1.25234e-13	8.38106e-13
Flavobacteriaceae	36590.9	-3.87436	0.576204	-6.72393	1.76883e-11	8.54937e-11
Burkholderiaceae	18149.2	-3.19388	0.663454	-4.81401	1.47928e-06	4.97921e-06
Neisseriaceae	47888.1	-3.14784	0.65405	-4.81284	1.48804e-06	4.97921e-06
Comamonadaceae	26272.9	-3.94829	0.828075	-4.76803	1.86032e-06	5.99437e-06
Fusobacteriaceae	21739.2	-2.7491	0.620381	-4.43131	9.36621e-06	2.80986e-05
Propionibacteriaceae	13147.3	-2.26044	0.52126	-4.33649	1.44774e-05	4.19845e-05
Actinomycetaceae	68637.2	2.01209	0.49856	4.0358	5.44159e-05	0.000152716
Cardiobacteriaceae	5176.53	-2.42808	0.638475	-3.80294	0.00014299	0.000388755
Prevotellaceae	7966.34	1.54351	0.46787	3.299	0.000970292	0.00248281
Pasteurellaceae	29435.7	-2.02002	0.640788	-3.15239	0.00161938	0.00402531
Veillonellaceae	10872.7	1.79523	0.627921	2.859	0.00424975	0.00972969
Streptococcaceae	90128.3	-1.65581	0.607098	-2.72741	0.00638334	0.0142398
Micrococcaceae	35275.5	-1.73082	0.810664	-2.13507	0.0327555	0.0581577
Campylobacteraceae	10624.3	-0.799293	0.37849	-2.11179	0.0347042	0.0603853
Anaerolineaceae	18639.3	0.969304	0.497915	1.94672	0.0515678	0.084649
clade i) vs clade vi)	baseMean	log2FoldChange	lfcSE	stat	pvalue	padj
Anaerolineaceae	18639.3	8.51816	0.510666	16.6805	1.8178e-62	1.58148e-60
Atopobiaceae	46835	8.14691	0.597234	13.6411	2.28205e-42	9.9269e-41
Desulfobulbaceae	22791.7	6.99743	0.648812	10.785	4.05251e-27	1.17523e-25
Bifidobacteriaceae	1047.38	4.35673	0.490926	8.87451	7.02395e-19	7.63855e-18
Sulfolobaceae	5203.68	-8.59828	1.00657	-8.54217	1.3173e-17	1.27339e-16
Desulfomicrobiaceae	10325.2	7.09636	0.906166	7.83119	4.83258e-15	3.23411e-14
Leptotrichiaceae	10992	-5.27709	0.70931	-7.43975	1.00877e-13	5.85086e-13
Methanobacteriaceae	79322.4	5.35364	0.759464	7.04923	1.79912e-12	9.78273e-12
Flavobacteriaceae	36590.9	-3.90323	0.587495	-6.64385	3.05587e-11	1.39926e-10
Fusobacteriaceae	21739.2	-3.85305	0.632455	-6.09221	1.11363e-09	4.0369e-09
Micrococcaceae	35275.5	-4.74305	0.826967	-5.73547	9.72402e-09	3.25381e-08
Prevotellaceae	7966.34	-2.67782	0.476456	-5.62029	1.90633e-08	5.92324e-08
Veillonellaceae	10872.7	-3.59733	0.639808	-5.62252	1.88194e-08	5.92324e-08
Pasteurellaceae	29435.7	-3.59533	0.653648	-5.50041	3.78901e-08	1.1367e-07
Corynebacteriaceae	26698.2	-2.73134	0.534916	-5.10611	3.28851e-07	9.22903e-07
Spirochaetaceae	7913.52	-3.13198	0.656138	-4.77336	1.81177e-06	4.636e-06
Propionibacteriaceae	13147.3	-2.51599	0.531198	-4.73645	2.17496e-06	5.40632e-06
Cardiobacteriaceae	5176.53	-3.06758	0.649973	-4.71955	2.36365e-06	5.71216e-06
Campylobacteraceae	10624.3	-1.61959	0.385545	-4.20079	2.65987e-05	6.0897e-05
Streptococcaceae	90128.3	-2.46056	0.619543	-3.97158	7.13985e-05	0.000159274
Burkholderiaceae	18149.2	-2.08531	0.676631	-3.0819	0.00205684	0.00389723
Neisseriaceae	47888.1	-1.84801	0.667358	-2.76914	0.00562053	0.00997931
Peptoniphilaceae	6476.71	-1.73944	0.677521	-2.56736	0.0102476	0.0178308
Lachnospiraceae	3956.44	0.914083	0.438505	2.08455	0.0371106	0.0620889
Selenomonadaceae	3046.07	-1.00109	0.502757	-1.99121	0.046458	0.0762612

## Sheet: Table_S10
Supplementary table S10. Results of DESeq2 differential analysis of genera (Bacteria and Archaea) abundances between baboons (clade i) and ancient and modern oral microbiota groups identified in this study. Only the most abundant (baseMean>1000) and significant (padj<0.1) taxa are reported. Taxa significantly more abundante in the baboons, as indicated by a positive lof2FoldChange, are reported i…
clade i) vs clade ii)	baseMean	log2FoldChange	lfcSE	stat	pvalue	padj
Olsenella*	50149	3.39117	0.74272	4.56589	4.97385e-06	3.27445e-05
Neisseria	41550.9	3.01764	0.854268	3.53242	0.000411768	0.00216864
Rothia	27300.9	2.86865	1.05199	2.72688	0.00639368	0.019427
Corynebacterium	22317	2.88416	0.619912	4.65253	3.27885e-06	2.35481e-05
Desulfobulbus	22030.7	-2.21061	0.740955	-2.98346	0.00285009	0.0102344
Lautropia	20335.9	-4.05902	1.17679	-3.44921	0.00056222	0.00261267
Tannerella	16775.5	-1.14121	0.577386	-1.97652	0.0480963	0.0999897
Pseudopropionibacterium	13813.7	-2.8093	0.771778	-3.64004	0.000272592	0.0015382
Haemophilus	12111.3	4.43855	0.851969	5.20975	1.89092e-07	1.86728e-06
Desulfomicrobium	10155.8	-2.48749	1.06308	-2.33989	0.0192894	0.0476208
Campylobacter	10039.6	-1.27114	0.47476	-2.67743	0.00741883	0.0209317
Veillonella	7287.24	2.87307	0.832714	3.45025	0.000560075	0.00261267
Prevotella	6284.93	1.65608	0.518799	3.19214	0.00141221	0.00587181
Cardiobacterium	5402.12	2.23468	0.777753	2.87325	0.00406278	0.0139097
Porphyromonas	5162.31	-1.34372	0.633313	-2.12173	0.0338607	0.0786764
Parvimonas	4829.6	-2.11983	0.85475	-2.48005	0.0131363	0.0345922
Gemella	3452.98	-2.35606	0.823565	-2.8608	0.00422572	0.0139097
Filifactor	3121.18	-1.5939	0.800038	-1.99228	0.0463408	0.0989438
Staphylococcus	2944.47	6.05663	0.738837	8.19753	2.45385e-16	1.93854e-14
Mogibacterium	2345.34	-2.47526	0.823273	-3.00661	0.00264182	0.00993827
clade i) vs clade iii)	baseMean	log2FoldChange	lfcSE	stat	pvalue	padj
Streptococcus	77868.4	1.29526	0.62037	2.08788	0.0368085	0.0691098
Methanobrevibacter	76178.4	-2.6295	0.832367	-3.15906	0.00158278	0.0044126
Actinomyces	62658.1	1.9381	0.524086	3.69805	0.000217261	0.00076877
Olsenella*	50149	5.25389	0.684383	7.67683	1.63068e-14	3.75057e-13
Neisseria	41550.9	2.44126	0.787266	3.10093	0.00192912	0.00521997
Rothia	27300.9	1.82472	0.969531	1.88206	0.0598277	0.09419
Corynebacterium	22317	2.23592	0.57137	3.91327	9.10564e-05	0.00034905
Desulfobulbus	22030.7	-1.63597	0.683241	-2.39442	0.0166465	0.0348063
Lautropia	20335.9	-4.10295	1.11288	-3.68679	0.0002271	0.000773822
Fusobacterium	19629	-1.36568	0.647676	-2.10858	0.0349812	0.0677485
Tannerella	16775.5	-3.06004	0.533783	-5.73274	9.88223e-09	1.01018e-07
Pseudopropionibacterium	13813.7	-2.04358	0.716137	-2.85362	0.00432244	0.0101965
Haemophilus	12111.3	4.05799	0.783047	5.18231	2.19154e-07	1.83292e-06
Leptotrichia	10703.5	-2.32848	0.767206	-3.03502	0.0024052	0.00632224
Desulfomicrobium	10155.8	-3.48042	0.982369	-3.54288	0.00039578	0.00130042
Campylobacter	10039.6	-1.98311	0.441904	-4.48765	7.20131e-06	4.14075e-05
Veillonella	7287.24	3.93749	0.769699	5.11562	3.12704e-07	2.21298e-06
Treponema	7039.57	-2.75293	0.686512	-4.01003	6.07119e-05	0.000265976
Prevotella	6284.93	1.18184	0.480074	2.46178	0.0138248	0.0295787
Cardiobacterium	5402.12	1.98432	0.719386	2.75835	0.00580933	0.0133615
Porphyromonas	5162.31	-3.03419	0.588125	-5.15909	2.48157e-07	1.90253e-06
Parvimonas	4829.6	-3.33279	0.795034	-4.19201	2.76491e-05	0.000127186
Sulfolobus	4036.62	-2.0246	1.0493	-1.92947	0.0536728	0.0931679
Gemella	3452.98	-2.27309	0.774019	-2.93674	0.00331678	0.00824714
Filifactor	3121.18	-4.00967	0.750844	-5.34022	9.28357e-08	8.54088e-07
Staphylococcus	2944.47	5.41574	0.673602	8.03996	8.98668e-16	2.75592e-14
Mogibacterium	2345.34	-1.45251	0.765339	-1.89787	0.0577137	0.09419
clade i) vs clade iv)	baseMean	log2FoldChange	lfcSE	stat	pvalue	padj
Methanobrevibacter	76178.4	-6.76112	0.902092	-7.49493	6.63329e-14	2.03421e-12
Actinomyces	62658.1	1.52649	0.568704	2.68416	0.00727121	0.0167238
Olsenella*	50149	3.74159	0.74268	5.03796	4.70522e-07	5.41101e-06
Corynebacterium	22317	2.67297	0.618769	4.31982	1.56158e-05	0.000110512
Lautropia	20335.9	-4.88991	1.17613	-4.15762	3.21587e-05	0.000184912
Fusobacterium	19629	-1.95626	0.699601	-2.79625	0.00516993	0.013212
Tannerella	16775.5	-2.48212	0.577165	-4.30054	1.7038e-05	0.000111964
Pseudopropionibacterium	13813.7	-1.63292	0.771617	-2.11623	0.0343254	0.0686509
Haemophilus	12111.3	1.96304	0.8446	2.32422	0.0201136	0.0430338
Leptotrichia	10703.5	-2.97252	0.816728	-3.63955	0.00027312	0.00104696
Desulfomicrobium	10155.8	-4.37888	1.06295	-4.11956	3.79589e-05	0.000205425
Campylobacter	10039.6	-1.32771	0.474281	-2.79941	0.00511967	0.013212
Veillonella	7287.24	3.70707	0.828798	4.47282	7.71933e-06	5.91815e-05
Treponema	7039.57	-2.85301	0.738944	-3.86093	0.000112957	0.000519601
Prevotella	6284.93	1.30019	0.516666	2.5165	0.0118527	0.0265963
Cardiobacterium	5402.12	2.10367	0.772467	2.72332	0.00646301	0.0156473
Porphyromonas	5162.31	-1.8867	0.632829	-2.98137	0.00286961	0.00800012
Parvimonas	4829.6	-3.16619	0.854296	-3.7062	0.000210392	0.000841569
Sulfolobus	4036.62	-2.47794	1.101	-2.25062	0.0244094	0.0499037
Gemella	3452.98	-2.54835	0.822769	-3.09729	0.001953	0.005796
Filifactor	3121.18	-4.52823	0.798697	-5.66952	1.43194e-08	2.63478e-07
Staphylococcus	2944.47	4.0705	0.725905	5.60749	2.05284e-08	3.14768e-07
Mogibacterium	2345.34	-2.5534	0.822983	-3.10262	0.00191815	0.005796
clade i) vs clade v)	baseMean	log2FoldChange	lfcSE	stat	pvalue	padj
Streptococcus	77868.4	-1.82106	0.576769	-3.15735	0.00159208	0.00443854
Actinomyces	62658.1	2.04354	0.487173	4.19468	2.73252e-05	0.000104747
Olsenella*	50149	6.02434	0.636084	9.471	2.77189e-21	6.37535e-20
Neisseria	41550.9	-2.92943	0.731696	-4.00362	6.23805e-05	0.00022956
Capnocytophaga	36352	-4.33751	0.641903	-6.75727	1.40613e-11	9.24025e-11
Ottowia	29838.7	-3.89015	1.00274	-3.87952	0.000104664	0.000356634
Rothia	27300.9	-3.17131	0.902411	-3.51426	0.000440986	0.00135236
Lautropia	20335.9	-8.60787	1.06099	-8.11304	4.93701e-16	5.04672e-15
Fusobacterium	19629	-2.86457	0.604582	-4.7381	2.15728e-06	9.45092e-06
Pseudopropionibacterium	13813.7	-3.545	0.670205	-5.28943	1.22695e-07	6.27107e-07
Aggregatibacter	12905.3	-4.22786	0.775913	-5.44889	5.06864e-08	2.74303e-07
Leptotrichia	10703.5	-5.19245	0.725932	-7.15281	8.50221e-13	6.51836e-12
Campylobacter	10039.6	-1.95845	0.41506	-4.71848	2.37618e-06	9.93676e-06
Eikenella	8877.84	-5.05579	0.742469	-6.80943	9.79867e-12	6.93444e-11
Veillonella	7287.24	1.61842	0.714681	2.26454	0.0235411	0.0541445
Prevotella	6284.93	1.35386	0.448388	3.0194	0.00253279	0.00685344
Cardiobacterium	5402.12	-2.31156	0.671099	-3.44444	0.000572244	0.00169827
Parvimonas	4829.6	-1.4614	0.746457	-1.95778	0.0502561	0.0963241
Gemella	3452.98	-3.38386	0.733361	-4.61418	3.94645e-06	1.57858e-05
Staphylococcus	2944.47	5.45568	0.625461	8.72265	2.71764e-18	4.16705e-17
Pasteurella	2190.36	-2.4851	0.975952	-2.54634	0.0108859	0.0270677
clade i) vs clade vi)	baseMean	log2FoldChange	lfcSE	stat	pvalue	padj
Olsenella*	50149	8.98592	0.65158	13.791	2.88874e-43	2.65764e-41
Desulfobulbus	22030.7	7.7087	0.651637	11.8297	2.73996e-32	1.26038e-30
Methanobrevibacter	76178.4	6.77598	0.794117	8.53272	1.42948e-17	1.6439e-16
Desulfomicrobium	10155.8	7.95384	0.941633	8.44686	2.99239e-17	3.05889e-16
Sulfolobus	4036.62	-8.18732	1.01645	-8.05485	7.95754e-16	6.10078e-15
Pasteurella	2190.36	-7.20166	0.988098	-7.28841	3.1364e-13	2.06106e-12
Leptotrichia	10703.5	-4.86911	0.738896	-6.58971	4.40673e-11	2.53387e-10
Lautropia	20335.9	-7.10283	1.07734	-6.5929	4.31304e-11	2.53387e-10
Capnocytophaga	36352	-3.98058	0.656655	-6.0619	1.34521e-09	7.27993e-09
Rothia	27300.9	-5.52916	0.923261	-5.98872	2.11493e-09	1.08097e-08
Fusobacterium	19629	-3.45507	0.618324	-5.58779	2.29971e-08	1.05787e-07
Campylobacter	10039.6	-2.1691	0.42353	-5.12148	3.0315e-07	1.26772e-06
Pseudopropionibacterium	13813.7	-3.48228	0.684836	-5.08484	3.67937e-07	1.47175e-06
Prevotella	6284.93	-2.20835	0.457898	-4.82281	1.41553e-06	5.42619e-06
Veillonella	7287.24	-3.10223	0.730791	-4.24502	2.1857e-05	6.93394e-05
Gemella	3452.98	-3.14343	0.746058	-4.21339	2.51571e-05	7.71485e-05
Treponema	7039.57	-2.73401	0.65707	-4.16092	3.16974e-05	9.40697e-05
Cardiobacterium	5402.12	-2.71711	0.685653	-3.96281	7.40719e-05	0.00020043
Haemophilus	12111.3	-2.88808	0.743388	-3.88503	0.000102317	0.000262733
Aggregatibacter	12905.3	-2.95672	0.793244	-3.72738	0.000193484	0.000468435
Corynebacterium	22317	-1.98642	0.543848	-3.65252	0.000259678	0.000612574
Eikenella	8877.84	-2.7482	0.756994	-3.63041	0.000282974	0.000650841
Parvimonas	4829.6	-2.23741	0.761864	-2.93675	0.00331667	0.0064922
Streptococcus	77868.4	-1.64306	0.590738	-2.78137	0.00541294	0.0103748

[truncated: 3 more sheets: Table_S11, Table_S12, Table_S13]
